# Supplementary material for: Role of Klebsiella pneumoniae Type VI secretion system (T6SS) in long-term gastrointestinal colonization
Source: Sci Rep. 2022 Oct 10;12:16968. doi: 10.1038/s41598-022-21396-w (PMC9550808; doi:10.1038/s41598-022-21396-w)
Supplement: Supplementary file 2 — Supplementary Information 2. [file 41598_2022_21396_MOESM2_ESM.xlsx]

## Sheet: KL427
Table S1a. KL247 Genomes Database
Strain	Kleborate_species	species_match	Sequence Type	# of T6SS per genome with N proteins											NCBI_Accession	K_locus	O_locus	hypermucoidy	virulence_score	resistance_score	Genome_ID
				3	4	5	6	7	8	9	10	11	12	13
Enterobacter aerogenes KCTC 2190	Klebsiella aerogenes	strong	0	3	3	3	3	3	3	2	2	2	2	0	NC_015663.1	KL107	OL102	-	0	0	KLAE001.D.00001
Enterobacter aerogenes EA1509E	Klebsiella aerogenes	strong	0	3	3	2	2	2	2	2	2	2	2	0	NC_020181.1 NC_020180.1 NC_020182.1	KL107	O5	-	2	1	KLAE001.D.00002
Klebsiella aerogenes strain CAV1320	Klebsiella aerogenes	strong	0	3	3	3	3	3	3	2	2	2	2	0	NZ_CP011574.1 NZ_CP011573.1	KL42	O2v1	-	0	2	KLAE001.D.00003
Klebsiella aerogenes strain FDAARGOS_152	Klebsiella aerogenes	strong	0	3	2	2	2	2	2	2	2	2	1	0	NZ_CP014029.2	KL68	O5	-	2	0	KLAE001.D.00004
Klebsiella aerogenes strain G7 isolate G7	Klebsiella aerogenes	strong	0	3	2	2	2	2	2	1	1	1	1	0	NZ_CP011539.1 NZ_CP011540.1	KL68	O5	-	2	1	KLAE001.D.00005
Klebsiella aerogenes strain FDAARGOS_363	Klebsiella aerogenes	strong	0	3	3	3	3	3	3	2	2	2	1	0	NZ_CP023963.1	KL68	O3/O3a	-	2	0	KLAE001.D.00007
Klebsiella aerogenes strain AR_0018	Klebsiella aerogenes	strong	0	3	3	3	3	2	2	2	2	2	2	0	NZ_CP024880.1	KL68	O5	-	0	0	KLAE001.D.00008
Klebsiella aerogenes strain AR_0007	Klebsiella aerogenes	weak	0	3	3	3	3	3	3	2	2	2	1	0	NZ_CP024883.1	KL68	O5	-	0	0	KLAE001.D.00009
Klebsiella aerogenes strain AR_0009	Klebsiella aerogenes	strong	0	3	2	2	2	2	2	2	2	2	1	0	NZ_CP024885.1 NZ_CP024884.1	KL68	O5	-	2	0	KLAE001.D.00010
Klebsiella aerogenes strain AR_0062	Klebsiella aerogenes	strong	0	3	3	3	3	3	2	2	2	2	2	0	NZ_CP026756.1 NZ_CP026760.1 NZ_CP026757.1 NZ_CP026758.1 NZ_CP026759.1 NZ_CP032930.1	KL68	O5	-	2	0	KLAE001.D.00011
Klebsiella aerogenes strain AR_0161	Klebsiella aerogenes	weak	0	3	3	3	3	3	3	2	2	2	2	0	NZ_CP028951.1 NZ_CP028952.1	KL117	O2v1	-	0	2	KLAE001.D.00012
Klebsiella aerogenes strain FDAARGOS_327	Klebsiella aerogenes	strong	0	3	2	2	2	2	2	2	2	2	1	0	NZ_CP031756.1 NZ_CP031757.1 NZ_CP031758.1	KL68	O5	-	2	0	KLAE001.D.00013
Klebsiella aerogenes strain FDAARGOS_327	Klebsiella aerogenes	strong	0	3	2	2	2	2	2	2	2	2	1	0	NZ_CP031756.1 NZ_CP031757.1 NZ_CP031758.1	KL68	O5	-	2	0	KLAE001.D.00013
Klebsiella aerogenes strain FDAARGOS_513	Klebsiella aerogenes	strong	0	3	3	3	3	3	3	2	2	2	2	0	NZ_CP033817.1 NZ_CP033818.1 NZ_CP033819.1 NZ_CP033820.1 NZ_CP033821.1	KL68	O5	-	2	0	KLAE001.D.00014
Klebsiella aerogenes strain NCTC9667	Klebsiella pneumoniae	strong	ST70-2LV	2	2	2	2	2	2	1	1	1	1	0	NZ_LR134206.1 NZ_LR134207.1	KL46	O3b	-	0	1	KLAE001.D.00015
Klebsiella aerogenes strain NCTC418	Klebsiella pneumoniae	strong	ST375	2	2	2	2	2	2	1	1	1	1	0	NZ_LR134213.1 NZ_LR134210.1 NZ_LR134211.1 NZ_LR134212.1	KL2	O1v2	rmpA	3	0	KLAE001.D.00016
Klebsiella aerogenes strain NCTC9652	Klebsiella pneumoniae	strong	ST452-2LV	2	2	1	1	1	1	1	0	0	0	0	NZ_LR134224.1 NZ_LR134223.1	KL143	O2v2	-	0	0	KLAE001.D.00017
Klebsiella aerogenes strain NCTC9668	Klebsiella variicola	strong	ST698-2LV	2	2	2	2	2	2	2	1	1	1	0	NZ_LR134235.1	KL121	O3/O3a	-	1	0	KLAE001.D.00019
Klebsiella aerogenes strain NCTC9793	Klebsiella pneumoniae	strong	ST252	2	2	2	2	2	2	1	1	1	1	0	NZ_LR134280.1 NZ_LR134276.1 NZ_LR134278.1 NZ_LR134281.1 NZ_LR134279.1 NZ_LR134277.1	KL51	O1v2	-	0	0	KLAE001.D.00021
Klebsiella aerogenes strain NCTC9793	Klebsiella pneumoniae	strong	ST252	2	2	2	2	2	2	1	1	1	1	0	NZ_LR134280.1 NZ_LR134276.1 NZ_LR134278.1 NZ_LR134281.1 NZ_LR134279.1 NZ_LR134277.1	KL51	O1v2	-	0	0	KLAE001.D.00021
Klebsiella aerogenes strain NCTC9793	Klebsiella pneumoniae	strong	ST252	2	2	2	2	2	2	1	1	1	1	0	NZ_LR134280.1 NZ_LR134276.1 NZ_LR134278.1 NZ_LR134281.1 NZ_LR134279.1 NZ_LR134277.1	KL51	O1v2	-	0	0	KLAE001.D.00021
Klebsiella aerogenes strain NCTC9735	Klebsiella aerogenes	strong	0	3	3	3	3	3	2	2	2	2	1	0	NZ_LR134475.1	KL65	OL102	-	2	0	KLAE001.D.00022
Klebsiella michiganensis strain KCTC 1686	Klebsiella michiganensis	strong	0	4	4	4	4	4	3	3	3	3	2	0	NC_016612.1	KL152	O2v1	-	0	0	KLMI001.D.00001
Klebsiella michiganensis E718	Klebsiella michiganensis	strong	0	3	3	3	3	3	3	3	3	2	2	0	NC_018106.1 NC_018107.1 NC_021501.1	KL145	O1v1	-	0	2	KLMI001.D.00002
Klebsiella michiganensis HKOPL1	Klebsiella michiganensis	strong	0	3	3	3	2	2	1	1	1	0	0	0	NZ_CP004887.1	KL152	O2v1	-	0	0	KLMI001.D.00003
Klebsiella michiganensis strain M1	Klebsiella michiganensis	strong	0	3	3	3	3	3	3	3	3	2	2	0	NZ_CP008841.1 NZ_CP008842.1 NZ_CP008843.1 NZ_CP008844.1 NZ_CP008845.1	KL43	O1v1	-	0	0	KLMI001.D.00004
Klebsiella michiganensis strain K516	Klebsiella michiganensis	strong	0	3	3	3	3	3	3	3	3	2	2	0	NZ_CP022348.1 NZ_CP022349.1 NZ_CP022350.1 NZ_CP022351.1	KL145	O1v1	-	0	2	KLMI001.D.00006
Klebsiella michiganensis strain K518	Klebsiella michiganensis	strong	0	3	3	3	3	3	3	3	3	2	2	0	NZ_CP023185.1 NZ_CP023186.1 NZ_CP023187.1 NZ_CP023188.1	KL145	O1v1	-	0	2	KLMI001.D.00007
Klebsiella michiganensis strain AR375	Klebsiella michiganensis	strong	0	2	1	1	1	1	1	1	1	1	1	0	NZ_CP029141.1 NZ_CP029142.1 NZ_CP029143.1 NZ_CP029140.1 NZ_CP029144.1	KL107	O2v1	-	0	1	KLMI001.D.00008
Klebsiella michiganensis strain M82255	Klebsiella michiganensis	strong	0	3	3	3	3	3	3	3	2	2	2	0	NZ_CP035214.1 NZ_CP035215.1 NZ_CP035216.1 NZ_CP035217.1 NZ_CP035218.1 NZ_CP035219.1	KL29	O1v1	-	0	1	KLMI001.D.00009
Klebsiella oxytoca KONIH1	Klebsiella michiganensis	strong	0	3	3	3	3	2	2	2	2	2	1	0	NZ_CP008788.1 NZ_CP008791.1 NZ_CP008790.1 NZ_CP008789.1	KL68	O1v1	-	0	2	KLOX001.D.00001
Klebsiella oxytoca strain CAV1335	Klebsiella oxytoca	strong	0	3	2	2	2	2	2	1	1	1	1	0	NZ_CP011618.1 NZ_CP011616.1 NZ_CP011617.1 NZ_CP011615.1 NZ_CP011614.1 NZ_CP011613.1	KL68	O5	-	0	2	KLOX001.D.00002
Klebsiella oxytoca strain CAV1374	Klebsiella michiganensis	strong	0	2	2	2	2	2	1	1	1	1	0	0	NZ_CP011636.1 NZ_CP011635.1 NZ_CP011634.1 NZ_CP011633.1 NZ_CP011632.1 NZ_CP011631.1 NZ_CP011630.1 NZ_CP011629.1 NZ_CP011628.1 NZ_CP011627.1 NZ_CP011626.1 NZ_CP011625.1	KL70	O1v1	-	0	2	KLOX001.D.00003
Klebsiella oxytoca strain CAV1099	Klebsiella oxytoca	strong	0	3	2	2	2	2	2	1	1	1	1	0	NZ_CP011597.1 NZ_CP011596.1 NZ_CP011595.1 NZ_CP011594.1 NZ_CP011593.1 NZ_CP011592.1	KL68	O5	-	0	2	KLOX001.D.00004
Klebsiella oxytoca strain CAV1099	Klebsiella oxytoca	strong	0	3	2	2	2	2	2	1	1	1	1	0	NZ_CP011597.1 NZ_CP011596.1 NZ_CP011595.1 NZ_CP011594.1 NZ_CP011593.1 NZ_CP011592.1	KL68	O5	-	0	2	KLOX001.D.00004
Klebsiella oxytoca DNA, strain: JKo3	Klebsiella grimontii	strong	0	1	1	1	1	1	1	0	0	0	0	0	NZ_AP014951.1 NZ_AP014952.1 NZ_AP014953.1 NZ_AP014954.1 NZ_AP014955.1	KL18	O1v1	-	0	0	KLOX001.D.00005
Klebsiella oxytoca strain CAV1015	Klebsiella oxytoca	strong	0	3	2	2	2	2	2	1	1	1	1	0	NZ_CP017928.1 NZ_CP017930.1 NZ_CP017929.1 NZ_CP017931.1 NZ_CP017932.1 NZ_CP017933.1	KL68	O5	-	0	2	KLOX001.D.00006
Klebsiella oxytoca strain CAV1752	Klebsiella michiganensis	strong	0	3	3	3	3	3	3	3	3	2	2	0	NZ_CP018362.1 NZ_CP018361.1 NZ_CP018360.1 NZ_CP018359.1 NZ_CP018358.1 NZ_CP018357.1	KL43	O1v1	-	0	2	KLOX001.D.00007
Klebsiella oxytoca strain AR_0147	Klebsiella michiganensis	strong	0	2	2	2	2	2	2	2	1	1	1	0	NZ_CP020358.1 NZ_CP020359.1	KL29	O1v1	-	0	2	KLOX001.D.00008
Klebsiella oxytoca strain KONIH4	Klebsiella michiganensis	strong	0	3	3	3	3	2	2	2	2	2	1	0	NZ_CP026269.1 NZ_CP026274.1 NZ_CP026273.1 NZ_CP026272.1 NZ_CP026271.1 NZ_CP026270.1	KL68	O1v1	-	0	2	KLOX001.D.00009
Klebsiella oxytoca strain KONIH2	Klebsiella michiganensis	strong	0	2	2	2	2	2	2	2	2	1	1	0	NZ_CP026285.1 NZ_CP026282.1 NZ_CP026281.1 NZ_CP026280.1 NZ_CP026284.1 NZ_CP026283.1 NZ_CP026279.1 NZ_CP026278.1	KL41	O1v1	-	0	2	KLOX001.D.00010
Klebsiella oxytoca strain KONIH5	Klebsiella michiganensis	strong	0	3	3	3	3	3	3	3	3	2	2	0	NZ_CP026275.1 NZ_CP026276.1 NZ_CP026277.1	KL47	O1v1	-	0	2	KLOX001.D.00011
Klebsiella oxytoca strain AR_0028	Klebsiella michiganensis	strong	0	3	3	3	2	1	1	1	1	1	0	0	NZ_CP026715.1 NZ_CP026716.1 NZ_CP026718.1 NZ_CP026717.1	KL68	O2v1	-	0	0	KLOX001.D.00012
Klebsiella oxytoca strain FDAARGOS_335	Klebsiella oxytoca	strong	0	2	2	2	2	2	1	1	1	1	1	0	NZ_CP027426.1 NZ_CP027425.1	KL128	OL104	-	0	0	KLOX001.D.00013
Klebsiella oxytoca strain AR380	Klebsiella oxytoca	weak	0	2	2	2	2	1	1	1	1	1	1	0	NZ_CP029128.1 NZ_CP029127.1	KL107	O5	-	0	0	KLOX001.D.00014
Klebsiella oxytoca strain FDAARGOS_500	Klebsiella oxytoca	strong	0	3	2	2	2	2	2	1	1	1	1	0	NZ_CP033844.1 NZ_CP033846.1 NZ_CP033845.1	KL50	OL104	-	0	0	KLOX001.D.00015
Klebsiella oxytoca strain NCTC11356	Klebsiella oxytoca	strong	0	3	2	2	2	2	2	1	1	1	1	0	NZ_LR133932.1	KL74	OL104	-	0	0	KLOX001.D.00016
Klebsiella oxytoca strain NCTC13727	Klebsiella oxytoca	strong	0	3	2	2	2	2	2	1	1	1	1	0	NZ_LR134333.1	KL29	OL104	-	0	0	KLOX001.D.00017
Klebsiella pneumoniae subsp. pneumoniae NTUH-K2044	Klebsiella pneumoniae	strong	ST23	2	2	2	2	2	2	2	2	1	1	0	NC_012731.1 NC_006625.1	KL1	O1v2	rmpA;rmpA	4	0	KLPN001.D.00001
Klebsiella pneumoniae subsp. pneumoniae MGH 78578	Klebsiella pneumoniae	strong	ST38	3	3	3	3	3	3	2	1	1	1	0	NC_009648.1 NC_009649.1 NC_009650.1 NC_009651.1 NC_009652.1 NC_009653.1	KL52	OL101	-	0	1	KLPN001.D.00002
Klebsiella pneumoniae KCTC 2242	Klebsiella pneumoniae	strong	ST375	2	2	2	2	2	2	2	1	1	1	0	NC_017540.1 NC_017541.1	KL2	O1v2	rmpA	3	0	KLPN001.D.00003
Klebsiella pneumoniae subsp. pneumoniae HS11286	Klebsiella pneumoniae	strong	ST11	2	2	2	2	2	2	2	1	1	1	0	NC_016845.1 NC_016838.1 NC_016846.1 NC_016839.1 NC_016840.1 NC_016847.1 NC_016841.1	KL103	O2v1	-	1	2	KLPN001.D.00004
Klebsiella pneumoniae subsp. pneumoniae KPNIH10	Klebsiella pneumoniae	strong	ST258	2	2	2	2	2	2	1	1	1	1	0	NZ_CP007727.1 NZ_CP007729.1 NZ_CP007730.1 NZ_CP007728.1	KL107	OL102	-	0	2	KLPN001.D.00005
Klebsiella pneumoniae subsp. pneumoniae KPNIH1	Klebsiella pneumoniae	strong	ST258	2	2	2	2	2	2	1	1	1	1	0	NZ_CP008827.1 NZ_CP008829.1 NZ_CP008830.1 NZ_CP008828.1	KL107	OL102	-	0	2	KLPN001.D.00006
Klebsiella pneumoniae subsp. pneumoniae 1084	Klebsiella pneumoniae	strong	ST23	2	2	2	2	2	2	2	1	1	1	0	NC_018522.1	KL1	O1v2	-	2	0	KLPN001.D.00007
Klebsiella pneumoniae strain ATCC BAA-2146	Klebsiella pneumoniae	strong	ST11	2	2	2	2	2	2	2	1	1	1	0	NZ_CP006659.2 NZ_CP006661.1 NZ_CP006663.1 NZ_CP006662.2 NZ_CP006660.1	KL74	O3b	-	0	2	KLPN001.D.00008
Klebsiella pneumoniae 500_1420	Klebsiella pneumoniae	strong	ST258	2	2	2	2	2	2	1	1	1	1	0	NZ_CP011980.1 NZ_CP011981.1 NZ_CP011982.1 NZ_CP011983.1 NZ_CP011984.1	KL106	O2v2	-	0	2	KLPN001.D.00009
Klebsiella pneumoniae UHKPC33	Klebsiella pneumoniae	strong	ST258	2	2	2	2	2	2	1	1	1	1	0	NZ_CP011989.1 NZ_CP011990.1 NZ_CP011991.1 NZ_CP011992.1 NZ_CP011993.1	KL106	O2v2	-	0	2	KLPN001.D.00010
Klebsiella pneumoniae DMC1097	Klebsiella pneumoniae	strong	ST258	2	2	2	2	2	2	1	1	1	1	0	NZ_CP011976.1 NZ_CP011977.1 NZ_CP011978.1 NZ_CP011979.1	KL107	O2v2	-	0	2	KLPN001.D.00011
Klebsiella pneumoniae UHKPC07	Klebsiella pneumoniae	strong	ST258	2	2	2	2	2	2	1	1	1	1	0	NZ_CP011985.1 NZ_CP011986.1 NZ_CP011987.1 NZ_CP011988.1	KL106	O2v2	-	0	2	KLPN001.D.00012
Klebsiella pneumoniae JM45	Klebsiella pneumoniae	strong	ST11	2	2	2	2	2	1	1	1	1	1	0	NC_022082.1 NC_022078.1 NC_022083.1	KL125	O3b	-	0	2	KLPN001.D.00013
Klebsiella pneumoniae KP-1	Klebsiella pneumoniae	strong	ST29	2	2	2	2	2	2	1	1	1	1	0	NZ_CP012883.1 NZ_CP012884.1	KL54	O1v2	-	0	0	KLPN001.D.00014
Klebsiella pneumoniae CG43	Klebsiella pneumoniae	strong	ST86	2	2	2	2	2	2	2	1	1	1	0	NC_022566.1	KL2	O1v1	-	0	0	KLPN001.D.00015
Klebsiella pneumoniae subsp. pneumoniae Kp13	Klebsiella pneumoniae	strong	ST442	3	3	3	3	3	3	2	2	2	2	0	NZ_CP003999.1 NZ_CP004000.1 NZ_CP003998.1 NZ_CP003997.1 NZ_CP003995.1 NZ_CP003994.1 NZ_CP003996.1	KL107	O2v2	-	1	3	KLPN001.D.00016
Klebsiella pneumoniae 30684/NJST258_2	Klebsiella pneumoniae	strong	ST258	2	2	2	2	2	2	1	1	1	1	0	NZ_CP006918.1 NZ_CP006922.1 NZ_CP006919.1 NZ_CP006921.1	KL107	O2v2	-	0	2	KLPN001.D.00017
Klebsiella pneumoniae 30684/NJST258_2	Klebsiella pneumoniae	strong	ST258	2	2	2	2	2	2	1	1	1	1	0	NZ_CP006918.1 NZ_CP006922.1 NZ_CP006919.1 NZ_CP006921.1	KL107	O2v2	-	0	2	KLPN001.D.00017
Klebsiella pneumoniae 30660/NJST258_1	Klebsiella pneumoniae	strong	ST258	2	2	2	2	2	2	1	1	1	1	0	NZ_CP006923.1 NZ_CP006927.1 NZ_CP006926.1 NZ_CP006925.1 NZ_CP006928.1 NZ_CP006924.1	KL107	O2v2	-	0	2	KLPN001.D.00018
Klebsiella pneumoniae subsp. pneumoniae KPNIH27	Klebsiella pneumoniae	strong	ST34	2	2	2	2	2	2	1	1	1	1	0	NZ_CP007731.1 NZ_CP007734.1 NZ_CP007732.1 NZ_CP007736.1 NZ_CP007735.1 NZ_CP007733.1	KL37	O1v1	-	0	2	KLPN001.D.00019
Klebsiella pneumoniae subsp. pneumoniae KPNIH24	Klebsiella pneumoniae	strong	ST258	2	2	2	2	2	2	1	1	1	1	0	NZ_CP008797.1 NZ_CP008800.1 NZ_CP008798.1 NZ_CP008799.1	KL106	O2v2	-	0	2	KLPN001.D.00020
Klebsiella pneumoniae subsp. pneumoniae KPR0928	Klebsiella pneumoniae	strong	ST258	2	2	2	2	2	2	1	1	1	1	0	NZ_CP008831.1 NZ_CP008833.1 NZ_CP008832.1	KL106	O2v2	-	0	2	KLPN001.D.00021
Klebsiella pneumoniae subsp. pneumoniae PittNDM01	Klebsiella pneumoniae	strong	ST14	3	3	3	3	3	2	2	1	1	1	0	NZ_CP006798.1 NZ_CP006799.1 NZ_CP006800.1 NZ_CP006801.1 NZ_CP006802.1	KL2	O1v1	-	1	2	KLPN001.D.00022
Klebsiella pneumoniae strain blaNDM-1	Klebsiella pneumoniae	strong	ST395	2	2	2	2	2	1	1	1	1	1	0	NZ_CP009114.1 NZ_CP009115.1 NZ_CP009116.1	KL108	O1v2	-	0	2	KLPN001.D.00023
Klebsiella pneumoniae subsp. pneumoniae strain ATCC 43816 KPPR1	Klebsiella pneumoniae	strong	ST493	2	2	2	2	2	2	2	1	1	1	0	NZ_CP009208.1	KL2	O1v1	rmpA	1	0	KLPN001.D.00024
Klebsiella pneumoniae strain PMK1	Klebsiella pneumoniae	strong	ST15	3	3	3	3	3	3	2	1	1	1	0	NZ_CP008929.1 NZ_CP008933.1 NZ_CP008930.1 NZ_CP008931.1 NZ_CP008932.1	KL112	O1v1	-	1	2	KLPN001.D.00025
Klebsiella pneumoniae subsp. pneumoniae strain KPNIH33	Klebsiella pneumoniae	strong	ST258	2	2	2	2	2	2	1	1	1	1	0	NZ_CP009771.1 NZ_CP009773.1 NZ_CP009774.1 NZ_CP009772.1	KL107	O2v2	-	2	2	KLPN001.D.00026
Klebsiella pneumoniae subsp. pneumoniae strain KPNIH32	Klebsiella pneumoniae	strong	ST258	2	2	2	2	2	2	1	1	1	1	0	NZ_CP009775.1 NZ_CP009777.1 NZ_CP009776.1 NZ_CP009778.1	KL107	O2v2	-	2	2	KLPN001.D.00027
Klebsiella pneumoniae subsp. pneumoniae strain KPNIH29	Klebsiella pneumoniae	strong	ST1518	2	2	2	2	2	2	2	1	1	1	0	NZ_CP009863.1 NZ_CP009865.1 NZ_CP009864.1	KL64	O2v2	-	0	2	KLPN001.D.00029
Klebsiella pneumoniae subsp. pneumoniae strain KPNIH30	Klebsiella pneumoniae	strong	ST258	2	2	2	2	2	2	1	1	1	1	0	NZ_CP009872.1 NZ_CP009875.1 NZ_CP009874.1 NZ_CP009873.1	KL106	O2v2	-	0	2	KLPN001.D.00030
Klebsiella pneumoniae subsp. pneumoniae strain KPNIH31	Klebsiella pneumoniae	strong	ST392	2	2	2	2	1	1	1	1	1	1	0	NZ_CP009876.1 NZ_CP009879.1 NZ_CP009878.1 NZ_CP009877.1	KL27	O4	-	0	2	KLPN001.D.00031
Klebsiella pneumoniae HK787	Klebsiella pneumoniae	strong	ST86	2	2	2	2	2	2	2	1	1	1	0	NZ_CP006738.1	KL2	O1v1	-	1	0	KLPN001.D.00033
Klebsiella pneumoniae HK787	Klebsiella pneumoniae	strong	ST86	2	2	2	2	2	2	2	1	1	1	0	NZ_CP006738.1	KL2	O1v1	-	1	0	KLPN001.D.00033
Klebsiella pneumoniae strain 34618	Klebsiella pneumoniae	strong	ST258	2	2	2	2	2	2	1	1	1	1	0	NZ_CP010392.1 NZ_CP010393.1 NZ_CP010396.1 NZ_CP010395.1 NZ_CP010394.1	KL63	O2v2	-	0	2	KLPN001.D.00034
Klebsiella pneumoniae subsp. pneumoniae 1158	Klebsiella pneumoniae	strong	ST65	1	1	1	1	1	1	0	0	0	0	0	NZ_CP006722.1	KL2	O1v2	-	2	0	KLPN001.D.00035
Klebsiella pneumoniae str. Kp52.145,	Klebsiella pneumoniae	strong	ST66	3	3	3	3	3	3	2	1	1	1	0	NZ_FO834906.1 NZ_FO834905.1 NZ_FO834904.1	KL2	O1v2	rmpA	5	0	KLPN001.D.00036
Klebsiella pneumoniae subsp. pneumoniae strain 234-12	Klebsiella pneumoniae	strong	ST514	3	3	3	3	3	3	3	2	2	2	0	NZ_CP011313.1 NZ_CP011314.1 NZ_CP011315.1 NZ_CP011316.1	KL35	O1v1	-	0	1	KLPN001.D.00037
Klebsiella pneumoniae strain CAV1392	Klebsiella pneumoniae	strong	ST11	2	2	2	2	2	2	1	1	1	1	0	NZ_CP011578.1 NZ_CP011577.1 NZ_CP011576.1 NZ_CP011575.1	KL125	O3b	-	0	2	KLPN001.D.00038
Klebsiella pneumoniae strain CAV1344	Klebsiella pneumoniae	strong	ST941	3	3	3	3	3	3	3	1	1	1	0	NZ_CP011624.1 NZ_CP011623.1 NZ_CP011622.1 NZ_CP011621.1 NZ_CP011620.1 NZ_CP011619.1	KL25	O2v2	-	0	2	KLPN001.D.00039
Klebsiella pneumoniae strain CAV1596	Klebsiella pneumoniae	strong	ST258	2	2	2	2	2	2	1	1	1	1	0	NZ_CP011647.1 NZ_CP011646.1 NZ_CP011645.1 NZ_CP011644.1 NZ_CP011643.1	KL107	O2v2	-	1	2	KLPN001.D.00040
Klebsiella pneumoniae strain KP617	Klebsiella pneumoniae	strong	ST14	3	3	3	3	3	2	2	1	1	1	0	NZ_CP012753.1 NZ_CP012754.1 NZ_CP012755.1	KL2	O1v1	-	1	2	KLPN001.D.00041
Klebsiella pneumoniae subsp. pneumoniae strain ST101:960186733	Klebsiella pneumoniae	strong	ST101	3	3	3	3	3	2	2	2	2	2	0	NZ_CP023487.1 NZ_CP023488.1 NZ_CP023489.1	KL17	O1v1	-	1	2	KLPN001.D.00042
Klebsiella pneumoniae MS6671	Klebsiella pneumoniae	strong	ST147	2	2	2	2	2	2	2	1	1	1	0	NZ_LN824133.1 NZ_LN824134.1 NZ_LN824135.1 NZ_LN824138.1 NZ_LN824139.1 NZ_LN824136.1 NZ_LN824137.1	KL64	O2v1	-	0	3	KLPN001.D.00043
Klebsiella pneumoniae strain KpN01	Klebsiella pneumoniae	strong	ST278	2	2	2	2	2	2	2	1	1	1	0	NZ_CP012987.1 NZ_CP012988.3 NZ_CP012989.1 NZ_CP012990.1 NZ_CP012991.1	KL136	O2v2	-	0	2	KLPN001.D.00044
Klebsiella pneumoniae strain KpN06	Klebsiella pneumoniae	strong	ST278	2	2	2	2	2	2	2	1	1	1	0	NZ_CP012992.1 NZ_CP012993.2 NZ_CP012994.1 NZ_CP012995.1 NZ_CP014305.2	KL136	O2v2	-	0	1	KLPN001.D.00045
Klebsiella pneumoniae strain CAV1193	Klebsiella pneumoniae	strong	ST941	3	3	3	3	3	3	3	1	1	1	0	NZ_CP013322.1 NZ_CP013323.1 NZ_CP013324.1 NZ_CP013326.1 NZ_CP013325.1 NZ_CP013321.1	KL25	O2v2	-	0	2	KLPN001.D.00046
Klebsiella pneumoniae strain J1	Klebsiella pneumoniae	strong	ST111	3	2	2	2	2	2	2	1	1	1	0	NZ_CP013711.1 NZ_CP013712.1 NZ_CP013713.1	KL113	O1v2	-	0	0	KLPN001.D.00047
Klebsiella pneumoniae subsp. pneumoniae strain NUHL24835	Klebsiella pneumoniae	strong	ST14	3	3	3	3	3	3	2	1	1	1	0	NZ_CP014004.1 NZ_CP014005.1 NZ_CP014006.1	KL2	O1v1	-	1	2	KLPN001.D.00048
Klebsiella pneumoniae subsp. pneumoniae strain RJF999	Klebsiella pneumoniae	strong	ST23	2	2	2	2	2	2	2	2	1	1	0	NZ_CP014010.1 NZ_CP014011.1	KL1	O1v2	rmpA	5	0	KLPN001.D.00049
Klebsiella pneumoniae subsp. pneumoniae strain RJF293	Klebsiella pneumoniae	strong	ST374	3	3	3	3	3	3	2	2	2	2	0	NZ_CP014008.1 NZ_CP014009.1	KL2	O1v1	rmpA	4	0	KLPN001.D.00050
Klebsiella pneumoniae DNA, strain: YH43	Klebsiella Kp5	strong	0	2	2	2	2	2	2	2	1	1	1	0	NZ_AP014950.1	KL67	OL103	-	0	0	KLPN001.D.00051
Klebsiella pneumoniae subsp. pneumoniae strain TGH8	Klebsiella pneumoniae	strong	ST383	3	3	2	2	2	2	2	1	1	1	0	NZ_CP012743.1	KL30	O1v2	-	0	0	KLPN001.D.00052
Klebsiella pneumoniae subsp. pneumoniae strain TGH10	Klebsiella pneumoniae	strong	ST383	3	3	2	2	2	2	2	1	1	1	0	NZ_CP012744.1	KL30	O1v2	-	0	0	KLPN001.D.00053
Klebsiella pneumoniae strain SKGH01	Klebsiella pneumoniae	strong	ST147	2	2	2	2	2	2	2	1	1	1	0	NZ_CP015500.1 NZ_CP015501.1 NZ_CP015502.1 NZ_CP015503.1 NZ_CP015504.1 NZ_CP015505.1	KL64	O2v1	-	1	3	KLPN001.D.00054
Klebsiella pneumoniae strain W14	Klebsiella pneumoniae	strong	ST1536	3	3	3	3	3	3	3	1	1	1	0	NZ_CP015753.1 NZ_CP015754.1 NZ_CP015755.1	KL30	O1v1	-	1	0	KLPN001.D.00055
Klebsiella pneumoniae strain AATZP	Klebsiella pneumoniae	strong	ST147	2	2	2	2	2	2	2	1	1	1	0	NZ_CP014755.1 NZ_CP014756.1 NZ_CP014757.1 NZ_CP014758.1	KL64	O2v1	-	1	2	KLPN001.D.00056
Klebsiella pneumoniae strain BR	Klebsiella pneumoniae	strong	ST15	3	3	3	3	3	2	2	1	1	1	0	NZ_CP015990.1 NZ_CP015991.1	KL112	O1v1	-	1	2	KLPN001.D.00057
Klebsiella pneumoniae strain KPNIH39	Klebsiella pneumoniae	strong	ST37	2	2	2	2	2	1	1	1	1	1	0	NZ_CP014762.1 NZ_CP014763.1 NZ_CP014765.1 NZ_CP014764.1	KL15	O4	-	0	2	KLPN001.D.00058
Klebsiella pneumoniae strain Kpn223	Klebsiella pneumoniae	strong	ST273	2	2	2	2	2	2	1	1	1	1	0	NZ_CP015025.1 NZ_CP015026.1	KL74	O3b	-	0	0	KLPN001.D.00059
Klebsiella pneumoniae strain Kpn555	Klebsiella pneumoniae	strong	ST514-2LV	3	3	3	3	3	3	3	2	2	2	0	NZ_CP015130.1 NZ_CP015132.1 NZ_CP015131.1 NZ_CP015133.1	KL52	OL103	-	0	0	KLPN001.D.00060
Klebsiella pneumoniae strain KPNIH36	Klebsiella pneumoniae	strong	ST258	2	2	2	2	2	2	1	1	1	1	0	NZ_CP014647.1 NZ_CP014649.1 NZ_CP014650.1 NZ_CP014648.1	KL107	OL102	-	0	2	KLPN001.D.00061
Klebsiella pneumoniae strain TH1	Klebsiella pneumoniae	strong	ST1536	3	3	3	3	3	3	3	1	1	1	0	NZ_CP016159.1 NZ_CP016160.1 NZ_CP016161.1	KL30	O1v1	-	1	0	KLPN001.D.00062
Klebsiella pneumoniae strain 1_GR_13	Klebsiella pneumoniae	strong	ST147	2	2	2	2	2	2	2	1	1	1	0	NZ_CP027042.1 NZ_CP027043.1 NZ_CP027044.1 NZ_CP027045.1 NZ_CP027046.1 NZ_CP027047.1	KL64	O2v1	-	0	3	KLPN001.D.00063
Klebsiella pneumoniae strain 16_GR_13	Klebsiella pneumoniae	strong	ST11	2	2	2	2	2	2	2	1	1	1	0	NZ_CP027036.1 NZ_CP027037.1 NZ_CP027038.1 NZ_CP027039.1 NZ_CP027040.1 NZ_CP027041.1	KL15	O4	-	1	2	KLPN001.D.00064
Klebsiella pneumoniae strain 20_GR_12	Klebsiella pneumoniae	strong	ST258	2	2	2	2	2	2	1	1	1	1	0	NZ_CP027048.1 NZ_CP027049.1 NZ_CP027050.1 NZ_CP027051.1 NZ_CP027052.1	KL106	O2v2	-	1	2	KLPN001.D.00065
Klebsiella pneumoniae strain 2_GR_12	Klebsiella pneumoniae	strong	ST258	2	2	2	2	2	2	1	1	1	1	0	NZ_CP027053.1 NZ_CP027054.1 NZ_CP027055.1 NZ_CP027056.1 NZ_CP027057.1 NZ_CP027058.1	KL106	O2v2	-	1	3	KLPN001.D.00066
Klebsiella pneumoniae strain DHQP1002001	Klebsiella pneumoniae	weak	ST34	2	2	2	2	1	1	1	1	1	1	0	NZ_CP016811.1 NZ_CP016810.1 NZ_CP016812.1	KL57	O2v2	-	0	2	KLPN001.D.00067
Klebsiella pneumoniae strain ED23	Klebsiella pneumoniae	strong	ST23	2	2	2	2	2	2	2	2	1	1	0	NZ_CP016814.1 NZ_CP016815.1	KL1	O1v2	-	4	0	KLPN001.D.00069
Klebsiella pneumoniae strain ED2	Klebsiella pneumoniae	strong	ST23	2	2	2	2	2	2	2	2	1	1	0	NZ_CP016813.1	KL1	O1v2	-	2	0	KLPN001.D.00070
Klebsiella pneumoniae isolate 11	Klebsiella pneumoniae	strong	ST14	3	3	3	3	3	2	2	1	1	1	0	NZ_CP016923.1 NZ_CP016921.1 NZ_CP016922.1 NZ_CP016919.1 NZ_CP016920.1	KL2	O1v1	-	1	2	KLPN001.D.00071
Klebsiella pneumoniae isolate 23	Klebsiella pneumoniae	strong	ST14	3	3	3	3	3	3	2	1	1	1	0	NZ_CP016926.1 NZ_CP016924.1 NZ_CP016927.1 NZ_CP016925.1	KL2	O1v1	-	0	2	KLPN001.D.00072
Klebsiella pneumoniae strain UCLAOXA232KP_Pt0	Klebsiella pneumoniae	strong	ST16	2	2	2	2	2	2	2	1	1	1	0	NZ_CP012560.1	KL51	O3b	-	1	0	KLPN001.D.00073
Klebsiella pneumoniae strain UCLAOXA232KP	Klebsiella pneumoniae	strong	ST16	2	2	2	2	2	2	2	1	1	1	0	NZ_CP012568.1 NZ_CP012572.1 NZ_CP012571.1 NZ_CP012570.1 NZ_CP012569.1	KL51	O3b	-	1	0	KLPN001.D.00074
Klebsiella pneumoniae strain UCLAOXA232KP	Klebsiella pneumoniae	strong	ST16	2	2	2	2	2	2	1	1	1	1	0	NZ_CP012561.1 NZ_CP012567.1 NZ_CP012566.1 NZ_CP012565.1 NZ_CP012564.1 NZ_CP012563.1 NZ_CP012562.1	KL51	O3b	-	1	2	KLPN001.D.00075
Klebsiella pneumoniae subsp. pneumoniae strain TGH13	Klebsiella pneumoniae	strong	ST147	2	2	2	2	2	2	2	1	1	1	0	NZ_CP012745.1	KL64	O2v1	-	0	0	KLPN001.D.00076
Klebsiella pneumoniae strain KP36	Klebsiella pneumoniae	strong	ST15	3	3	3	3	3	3	2	1	1	1	0	NZ_CP017385.1 NZ_CP017387.1 NZ_CP017386.1 NZ_CP017388.1	KL64	O1v1	-	1	1	KLPN001.D.00077
Klebsiella pneumoniae strain KP5	Klebsiella pneumoniae	strong	ST147	2	2	2	2	2	2	2	1	1	1	0	NZ_CP012426.1 NZ_CP012427.1 NZ_CP011839.1 NZ_CP012428.1 NZ_CP012429.1	KL64	O2v1	-	1	2	KLPN001.D.00078
Klebsiella pneumoniae strain CAV1016	Klebsiella pneumoniae	strong	ST45	3	3	3	3	2	2	2	1	1	1	0	NZ_CP017934.1 NZ_CP017935.1 NZ_CP017936.1 NZ_CP017937.1	KL25	O2v1	-	1	2	KLPN001.D.00079
Klebsiella pneumoniae strain Kp_Goe_822579	Klebsiella pneumoniae	strong	ST147	2	2	2	2	2	2	2	1	1	1	0	NZ_CP018140.1 NZ_CP018313.1 NZ_CP018318.1 NZ_CP018314.1 NZ_CP018315.1 NZ_CP018316.1 NZ_CP018317.1	KL64	O2v1	-	1	2	KLPN001.D.00080
Klebsiella pneumoniae strain WCHKP649	Klebsiella pneumoniae	strong	ST11	2	2	2	2	2	2	2	1	1	1	0	NZ_CP026585.2 NZ_CP026584.1 NZ_CP026582.2 NZ_CP026583.2	KL64	O2v1	-	1	2	KLPN001.D.00081
Klebsiella pneumoniae strain WCHKP095845	Klebsiella pneumoniae	strong	ST1	2	2	2	2	2	2	2	1	1	1	0	NZ_CP031885.1 NZ_CP031883.1 NZ_CP031884.1 NZ_CP031882.1	KL45	O1v2	-	0	2	KLPN001.D.00082
Klebsiella pneumoniae strain MNCRE78	Klebsiella pneumoniae	strong	ST258	2	2	2	2	2	2	1	1	1	1	0	NZ_CP018428.1 NZ_CP018430.1 NZ_CP018432.1 NZ_CP018429.1 NZ_CP018431.1	KL107	O2v2	-	2	2	KLPN001.D.00083
Klebsiella pneumoniae strain MNCRE69	Klebsiella pneumoniae	strong	ST258	2	2	2	2	2	2	1	1	1	1	0	NZ_CP018427.1 NZ_CP018424.1 NZ_CP018426.1 NZ_CP018423.1 NZ_CP018425.1	KL107	O2v2	-	2	2	KLPN001.D.00084
Klebsiella pneumoniae strain MNCRE53	Klebsiella pneumoniae	strong	ST258	2	2	2	2	2	2	1	1	1	1	0	NZ_CP018437.1 NZ_CP018434.1 NZ_CP018436.1 NZ_CP018435.1 NZ_CP018433.1	KL107	O2v2	-	2	3	KLPN001.D.00085
Klebsiella pneumoniae strain CAV1453	Klebsiella pneumoniae	strong	ST258	2	2	2	2	2	2	1	1	1	1	0	NZ_CP018356.1 NZ_CP018355.1 NZ_CP018354.1 NZ_CP018353.1	KL106	O2v2	-	0	2	KLPN001.D.00086
Klebsiella pneumoniae isolate Kp_Goe_154414	Klebsiella pneumoniae	strong	ST23	2	2	2	2	2	2	2	1	1	1	0	NZ_CP018337.1 NZ_CP018339.1 NZ_CP018338.1 NZ_CP018340.1 NZ_CP018341.1 NZ_CP018342.1 NZ_CP018343.1	KL57	O2v2	-	4	2	KLPN001.D.00087
Klebsiella pneumoniae strain Kp_Goe_62629	Klebsiella pneumoniae	strong	ST395	2	2	2	2	2	1	1	1	1	1	0	NZ_CP018364.1 NZ_CP018365.1 NZ_CP018366.1	KL108	O1v2	-	0	2	KLPN001.D.00088
Klebsiella pneumoniae strain Kp_Goe_39795	Klebsiella pneumoniae	strong	ST15	3	3	3	3	3	3	2	1	1	1	0	NZ_CP018458.1 NZ_CP018460.1 NZ_CP018461.1 NZ_CP018462.1 NZ_CP018459.1	KL24	O1v1	-	0	2	KLPN001.D.00089
Klebsiella pneumoniae strain Kp_Goe_822917	Klebsiella pneumoniae	strong	ST11	2	2	2	2	2	2	2	1	1	1	0	NZ_CP018438.1 NZ_CP018441.1 NZ_CP018443.1 NZ_CP018442.1 NZ_CP018445.1 NZ_CP018444.1 NZ_CP018440.1 NZ_CP018446.1 NZ_CP018439.1	KL15	O4	-	1	2	KLPN001.D.00090
Klebsiella pneumoniae strain Kp_Goe_33208	Klebsiella pneumoniae	strong	ST101	3	3	3	3	3	2	2	2	2	2	0	NZ_CP018447.1 NZ_CP018448.1 NZ_CP018449.1	KL17	O1v1	-	1	2	KLPN001.D.00091
Klebsiella pneumoniae strain SWU01	Klebsiella pneumoniae	strong	ST11	2	2	2	2	2	2	1	1	1	1	0	NZ_CP018454.1 NZ_CP018455.1	KL47	OL101	-	1	2	KLPN001.D.00092
Klebsiella pneumoniae strain Kp_Goe_71070	Klebsiella pneumoniae	strong	ST101	3	3	3	3	3	2	2	2	2	2	0	NZ_CP018450.1 NZ_CP018451.1 NZ_CP018452.1 NZ_CP018453.1	KL17	O1v1	-	1	2	KLPN001.D.00093
Klebsiella pneumoniae strain CAV1417	Klebsiella pneumoniae	strong	ST340	2	2	2	2	2	2	2	1	1	1	0	NZ_CP018352.1 NZ_CP018349.1 NZ_CP018351.1 NZ_CP018350.1 NZ_CP018348.1	KL55	O3b	-	0	2	KLPN001.D.00094
Klebsiella pneumoniae strain CAV1042	Klebsiella pneumoniae	strong	ST244	3	3	3	3	3	3	3	2	2	2	0	NZ_CP018671.1 NZ_CP018670.1 NZ_CP018669.1 NZ_CP018668.1 NZ_CP018667.1 NZ_CP018666.1 NZ_CP018665.1	KL15	O4	-	0	2	KLPN001.D.00095
Klebsiella pneumoniae strain Kp_Goe_149473	Klebsiella pneumoniae	strong	ST147	2	2	2	2	2	2	2	1	1	1	0	NZ_CP018686.1 NZ_CP018687.1 NZ_CP018689.1 NZ_CP018688.1 NZ_CP018690.1 NZ_CP018691.1	KL64	O2v1	-	1	2	KLPN001.D.00096
Klebsiella pneumoniae strain Kp_Goe_827024	Klebsiella pneumoniae	strong	ST147	2	2	2	2	2	2	2	1	1	1	0	NZ_CP018701.1 NZ_CP018702.1 NZ_CP018704.1 NZ_CP018703.1 NZ_CP018706.1 NZ_CP018705.1	KL64	O2v1	-	1	2	KLPN001.D.00097
Klebsiella pneumoniae strain Kp_Goe_827026	Klebsiella pneumoniae	strong	ST147	2	2	2	2	2	2	2	1	1	1	0	NZ_CP018707.1 NZ_CP018708.1 NZ_CP018710.1 NZ_CP018709.1 NZ_CP018712.1 NZ_CP018711.1	KL64	O2v1	-	1	2	KLPN001.D.00098
Klebsiella pneumoniae strain Kp_Goe_152021	Klebsiella pneumoniae	strong	ST147	2	2	2	2	2	2	2	1	1	1	0	NZ_CP018713.1 NZ_CP018714.1 NZ_CP018716.1 NZ_CP018715.1 NZ_CP018717.1 NZ_CP018718.1	KL64	O2v1	-	1	2	KLPN001.D.00099
Klebsiella pneumoniae strain KP_Goe_828304	Klebsiella pneumoniae	strong	ST147	2	2	2	2	2	2	2	1	1	1	0	NZ_CP018719.1 NZ_CP018720.1 NZ_CP018722.1 NZ_CP018721.1 NZ_CP018723.1 NZ_CP018724.1	KL64	O2v1	-	1	2	KLPN001.D.00100
Klebsiella pneumoniae strain CAV1217	Klebsiella pneumoniae	strong	ST340	2	2	2	2	2	2	2	1	1	1	0	NZ_CP018676.1 NZ_CP018673.1 NZ_CP018675.1 NZ_CP018674.1 NZ_CP018672.1	KL55	O3b	-	0	2	KLPN001.D.00101
Klebsiella pneumoniae strain Kp_Goe_149832	Klebsiella pneumoniae	strong	ST147	2	2	2	2	2	2	2	1	1	1	0	NZ_CP018695.1 NZ_CP018696.1 NZ_CP018698.1 NZ_CP018697.1 NZ_CP018700.1 NZ_CP018699.1	KL64	O2v1	-	1	2	KLPN001.D.00102
Klebsiella pneumoniae strain Kp_Goe_821588	Klebsiella pneumoniae	strong	ST11	2	2	2	2	2	2	2	1	1	1	0	NZ_CP018692.1 NZ_CP018693.1 NZ_CP018694.1	KL15	O4	-	1	2	KLPN001.D.00103
Klebsiella pneumoniae strain Kp_Goe_121641	Klebsiella pneumoniae	strong	ST101	3	3	3	3	3	2	2	2	2	2	0	NZ_CP018735.1 NZ_CP018737.1 NZ_CP018736.1 NZ_CP018738.1 NZ_CP018740.1 NZ_CP018739.1	KL17	O1v1	-	1	2	KLPN001.D.00104
Klebsiella pneumoniae strain AR_0049	Klebsiella pneumoniae	strong	ST11	2	2	2	2	2	2	2	1	1	1	0	NZ_CP018816.1 NZ_CP018817.1 NZ_CP018818.1 NZ_CP018819.1	KL74	O3b	-	0	2	KLPN001.D.00105
Klebsiella pneumoniae strain ATCC 35657	Klebsiella pneumoniae	strong	ST505	2	2	2	2	2	2	2	1	1	1	0	NZ_CP015134.1 NZ_CP015135.1	KL64	O1v1	-	0	0	KLPN001.D.00106
Klebsiella pneumoniae strain GN-2	Klebsiella pneumoniae	strong	ST485	3	3	3	3	3	3	2	1	1	1	0	NZ_CP019160.1 NZ_CP019161.1	KL5	O3b	rmpA	4	1	KLPN001.D.00107
Klebsiella pneumoniae strain 1756	Klebsiella pneumoniae	strong	ST2424-1LV	2	2	2	2	2	2	2	1	1	1	0	NZ_CP019219.1 NZ_CP019220.1	KL8	O1v1	-	0	0	KLPN001.D.00108
Klebsiella pneumoniae strain CN1	Klebsiella pneumoniae	strong	ST392	2	2	2	2	2	2	2	1	1	1	0	NZ_CP015382.1 NZ_CP015383.1 NZ_CP015384.1	KL27	O4	-	0	2	KLPN001.D.00109
Klebsiella pneumoniae strain NY9	Klebsiella pneumoniae	strong	ST340	2	2	2	2	1	1	1	1	1	1	0	NZ_CP015385.1 NZ_CP015386.1 NZ_CP015387.1 NZ_CP015388.1 NZ_CP015389.1 NZ_CP015390.1 NZ_CP015391.1	KL55	O3b	-	0	2	KLPN001.D.00110
Klebsiella pneumoniae strain 825795-1	Klebsiella pneumoniae	strong	ST147	2	2	2	2	2	2	2	1	1	1	0	NZ_CP017985.1 NZ_CP017986.1 NZ_CP017987.1 NZ_CP017988.1 NZ_CP017989.1	KL64	O2v1	-	1	2	KLPN001.D.00112
Klebsiella pneumoniae strain KP38731	Klebsiella pneumoniae	strong	ST11	2	2	2	2	2	2	1	1	1	1	0	NZ_CP014294.1 NZ_CP014295.1 NZ_CP014297.1 NZ_CP014296.1 NZ_CP014298.1 NZ_CP014299.1 NZ_CP014300.1	KL105	O2v2	-	1	3	KLPN001.D.00113
Klebsiella pneumoniae strain AR_0117	Klebsiella pneumoniae	strong	ST234	2	2	2	2	2	2	2	1	1	1	0	NZ_CP020061.1 NZ_CP020062.1 NZ_CP020063.1 NZ_CP020064.1 NZ_CP020065.1 NZ_CP020066.1	KL30	O1v2	-	2	2	KLPN001.D.00114
Klebsiella pneumoniae strain AR_0068	Klebsiella pneumoniae	strong	ST14	3	3	3	3	3	2	2	1	1	1	0	NZ_CP020067.1 NZ_CP020068.1 NZ_CP020069.1 NZ_CP020070.1	KL2	O1v1	-	0	2	KLPN001.D.00115
Klebsiella pneumoniae strain AR_0115	Klebsiella pneumoniae	strong	ST258	2	2	2	2	2	2	1	1	1	1	0	NZ_CP020071.1 NZ_CP020072.1 NZ_CP020074.1 NZ_CP020073.1 NZ_CP020075.1	KL107	O2v2	-	0	2	KLPN001.D.00116
Klebsiella pneumoniae strain AR_0098	Klebsiella pneumoniae	strong	ST258	2	2	2	2	2	2	1	1	1	1	0	NZ_CP020108.1 NZ_CP020109.1 NZ_CP020110.1 NZ_CP020111.1 NZ_CP020112.1	KL106	O2v2	-	0	2	KLPN001.D.00117
Klebsiella pneumoniae strain K66-45	Klebsiella pneumoniae	strong	ST11	2	2	2	2	2	2	1	1	1	1	0	NZ_CP020901.1 NZ_CP020902.1 NZ_CP020903.1 NZ_CP020904.1 NZ_CP020905.1	KL24	O2v1	-	1	2	KLPN001.D.00118
Klebsiella pneumoniae strain kp757	Klebsiella pneumoniae	strong	ST86	2	2	2	2	2	2	2	1	1	1	0	NZ_CP015120.1	KL2	O1v1	-	0	0	KLPN001.D.00119
Klebsiella pneumoniae strain BK13043	Klebsiella pneumoniae	strong	ST258	2	2	2	2	2	2	1	1	1	1	0	NZ_CP020837.1 NZ_CP020838.1 NZ_CP020839.1 NZ_CP020840.1	KL107	O2v2	-	2	1	KLPN001.D.00120
Klebsiella pneumoniae strain KPN1482	Klebsiella pneumoniae	strong	ST37	2	2	2	2	2	2	1	1	1	1	0	NZ_CP020841.1 NZ_CP020842.1 NZ_CP020843.1 NZ_CP020844.1 NZ_CP020846.1 NZ_CP020845.1	KL105	O2v2	-	0	2	KLPN001.D.00121
Klebsiella pneumoniae strain KPN528	Klebsiella pneumoniae	strong	ST14	3	3	3	3	3	2	2	1	1	1	0	NZ_CP020853.1 NZ_CP020854.1 NZ_CP020855.1 NZ_CP020856.1	KL2	O1v1	-	1	2	KLPN001.D.00122
Klebsiella pneumoniae subsp. pneumoniae strain RJA166	Klebsiella pneumoniae	strong	ST23	2	2	2	2	2	2	2	2	1	1	0	NZ_CP019047.1 NZ_CP019048.1 NZ_CP019049.1 NZ_CP019050.1	KL1	O1v2	rmpA;rmpA	4	1	KLPN001.D.00123
Klebsiella pneumoniae strain WCHKP2	Klebsiella pneumoniae	strong	ST11	2	2	2	2	1	1	1	1	1	1	0	NZ_CP028542.2 NZ_CP028541.2 NZ_CP028539.2 NZ_CP028540.2	KL64	O2v1	-	1	2	KLPN001.D.00124
Klebsiella pneumoniae strain WCHKP3	Klebsiella pneumoniae	strong	ST11	2	2	2	2	2	2	2	1	1	1	0	NZ_CP031721.1 NZ_CP031720.1 NZ_CP031717.1 NZ_CP031718.1 NZ_CP031719.1	KL64	O2v1	-	1	2	KLPN001.D.00125
Klebsiella pneumoniae strain AR_0047	Klebsiella pneumoniae	strong	ST258	2	2	2	2	2	2	1	1	1	1	0	NZ_CP021539.1 NZ_CP021540.1 NZ_CP021541.1 NZ_CP021542.1 NZ_CP021543.1	KL107	O2v2	-	0	1	KLPN001.D.00126
Klebsiella pneumoniae strain AR_0112	Klebsiella pneumoniae	strong	ST258	2	2	2	2	2	2	1	1	1	1	0	NZ_CP021549.1 NZ_CP021544.1 NZ_CP021545.1 NZ_CP021546.1 NZ_CP021547.1 NZ_CP021548.1	KL107	O2v2	-	0	2	KLPN001.D.00127
Klebsiella pneumoniae strain AR_0146	Klebsiella pneumoniae	strong	ST11	2	2	2	2	2	2	1	1	1	1	0	NZ_CP021685.1 NZ_CP021686.1 NZ_CP021687.1 NZ_CP021688.1	KL24	O2v1	-	1	2	KLPN001.D.00128
Klebsiella pneumoniae strain AR_0158	Klebsiella pneumoniae	strong	ST163	2	2	2	2	2	1	1	1	1	1	0	NZ_CP021696.1 NZ_CP021699.1 NZ_CP021697.1 NZ_CP021698.1 NZ_CP021700.1	KL12	O1v1	-	0	2	KLPN001.D.00129
Klebsiella pneumoniae strain AR_0129	Klebsiella pneumoniae	strong	ST258	2	2	2	2	2	2	1	1	1	1	0	NZ_CP021718.1 NZ_CP021713.1 NZ_CP021714.1 NZ_CP021716.1 NZ_CP021715.1 NZ_CP021717.1	KL107	O2v2	-	0	2	KLPN001.D.00130
Klebsiella pneumoniae strain AR_0126	Klebsiella pneumoniae	strong	ST45	3	3	3	3	2	2	2	1	1	1	0	NZ_CP021740.1 NZ_CP021741.1 NZ_CP021742.1 NZ_CP021743.1	KL25	O2v1	-	1	2	KLPN001.D.00132
Klebsiella pneumoniae strain AR_0113	Klebsiella pneumoniae	strong	ST258	2	2	2	2	2	2	1	1	1	1	0	NZ_CP021751.1 NZ_CP021752.1 NZ_CP021753.1 NZ_CP021754.1 NZ_CP021755.1 NZ_CP021756.1	KL107	O2v2	-	0	2	KLPN001.D.00133
Klebsiella pneumoniae strain AR_0138	Klebsiella pneumoniae	strong	ST147	2	2	2	2	2	2	2	1	1	1	0	NZ_CP021757.1 NZ_CP021758.1 NZ_CP021761.1 NZ_CP021760.1 NZ_CP021759.1	KL64	O2v1	-	1	2	KLPN001.D.00134
Klebsiella pneumoniae strain AR_0120	Klebsiella pneumoniae	strong	ST258	2	2	2	2	2	2	1	1	1	1	0	NZ_CP021833.1 NZ_CP021834.1 NZ_CP021835.1 NZ_CP021836.1 NZ_CP021837.1	KL107	O2v2	-	2	2	KLPN001.D.00135
Klebsiella pneumoniae strain AR_0125	Klebsiella pneumoniae	strong	ST258	2	2	2	2	2	2	1	1	1	1	0	NZ_CP021859.1 NZ_CP021856.1 NZ_CP021857.1 NZ_CP021861.1 NZ_CP021858.1 NZ_CP021860.1	KL107	O2v2	-	0	3	KLPN001.D.00136
Klebsiella pneumoniae strain AR_0139	Klebsiella pneumoniae	strong	ST37	2	2	2	2	2	2	2	1	1	1	0	NZ_CP021960.1 NZ_CP021962.1 NZ_CP021958.1 NZ_CP021961.1 NZ_CP021959.1	KL105	O2v2	-	1	2	KLPN001.D.00137
Klebsiella pneumoniae strain AR_0145	Klebsiella pneumoniae	strong	ST147	2	2	2	2	2	2	2	1	1	1	0	NZ_CP021939.1 NZ_CP021940.1 NZ_CP021942.1 NZ_CP021941.1 NZ_CP021943.1	KL64	O2v1	-	1	2	KLPN001.D.00138
Klebsiella pneumoniae strain AR_0152	Klebsiella pneumoniae	strong	ST147	2	2	2	2	2	2	2	1	1	1	0	NZ_CP021944.1 NZ_CP021946.1 NZ_CP021945.1 NZ_CP021949.1 NZ_CP021947.1 NZ_CP021948.1	KL64	O2v1	-	1	2	KLPN001.D.00139
Klebsiella pneumoniae strain AR_0148	Klebsiella pneumoniae	strong	ST11	2	2	2	2	2	2	1	1	1	1	0	NZ_CP021950.1 NZ_CP021951.1 NZ_CP021952.1 NZ_CP021953.1 NZ_CP021954.1	KL24	O2v1	-	0	2	KLPN001.D.00140
Klebsiella pneumoniae strain AR_0107	Klebsiella pneumoniae	strong	ST1161	2	2	2	2	2	2	1	1	1	1	0	NZ_CP021955.1 NZ_CP021956.1 NZ_CP021957.1	KL19	O1v2	-	0	1	KLPN001.D.00141
Klebsiella pneumoniae strain 19051	Klebsiella pneumoniae	strong	ST15	3	3	3	3	3	3	1	1	1	1	0	NZ_CP022023.1	KL24	O1v1	-	0	0	KLPN001.D.00142
Klebsiella pneumoniae strain MLST-15	Klebsiella pneumoniae	strong	ST15	3	3	3	3	3	3	2	1	1	1	0	NZ_CP022127.1 NZ_CP022125.1 NZ_CP022126.1 NZ_CP022128.1	KL2	O1v1	-	1	3	KLPN001.D.00143
Klebsiella pneumoniae strain BIC-1	Klebsiella pneumoniae	strong	ST258	2	2	2	2	2	2	1	1	1	1	0	NZ_CP022573.1 NZ_CP022574.1 NZ_CP022575.1 NZ_CP022576.1	KL106	O2v2	-	0	2	KLPN001.D.00144
Klebsiella pneumoniae subsp. pneumoniae strain AUSMDU00008079	Klebsiella pneumoniae	strong	ST258	2	2	2	2	2	2	1	1	1	1	0	NZ_CP022691.1 NZ_CP022692.1 NZ_CP022693.1 NZ_CP022694.1	KL106	O2v2	-	1	2	KLPN001.D.00145
Klebsiella pneumoniae strain WCHKP2080	Klebsiella pneumoniae	strong	ST11	2	2	2	2	2	2	2	1	1	1	0	NZ_CP036361.1 NZ_CP036362.1 NZ_CP036363.1 NZ_CP036364.1	KL64	O2v1	-	1	2	KLPN001.D.00146
Klebsiella pneumoniae strain WCHKP13F2	Klebsiella pneumoniae	strong	ST36	2	2	2	2	2	2	2	1	1	1	0	NZ_CP028391.1 NZ_CP028390.1 NZ_CP028389.2	KL62	O2v1	rmpA	5	2	KLPN001.D.00147
Klebsiella pneumoniae strain WCHKP13F2	Klebsiella pneumoniae	strong	ST36	2	2	2	2	2	2	2	1	1	1	0	NZ_CP028391.1 NZ_CP028390.1 NZ_CP028389.2	KL62	O2v1	rmpA	5	2	KLPN001.D.00147
Klebsiella pneumoniae strain WCHKP7E2	Klebsiella pneumoniae	strong	ST11	2	2	2	2	2	2	2	1	1	1	0	NZ_CP028806.1 NZ_CP028804.1 NZ_CP028805.1 NZ_CP028801.1 NZ_CP028802.1 NZ_CP028803.1	KL15	O4	-	1	2	KLPN001.D.00148
Klebsiella pneumoniae strain WCHKP8F4	Klebsiella pneumoniae	strong	ST11	2	2	2	2	2	2	2	1	1	1	0	NZ_CP027068.2 NZ_CP027067.1 NZ_CP027065.2 NZ_CP027066.2	KL47	OL101	-	1	2	KLPN001.D.00149
Klebsiella pneumoniae strain 911021	Klebsiella pneumoniae	strong	ST11	2	2	2	2	2	2	1	1	1	1	0	NZ_CP022882.1	KL47	OL101	-	1	0	KLPN001.D.00150
Klebsiella pneumoniae strain 721005	Klebsiella pneumoniae	strong	ST11	2	2	2	2	2	2	1	1	1	1	0	NZ_CP022997.1	KL47	OL101	-	1	1	KLPN001.D.00151
Klebsiella pneumoniae strain VBA2172	Klebsiella pneumoniae	strong	ST231	2	2	2	2	2	2	2	1	1	1	0	NZ_CP036320.1 NZ_CP036321.1 NZ_CP036322.1 NZ_CP036323.1 NZ_CP036324.1 NZ_CP036326.1 NZ_CP036325.1	KL51	O1v2	-	1	2	KLPN001.D.00152
Klebsiella pneumoniae strain FDAARGOS_444	Klebsiella pneumoniae	strong	ST11	2	2	2	2	2	2	1	1	1	1	0	NZ_CP023941.1 NZ_CP023943.1 NZ_CP023942.1 NZ_CP023944.1 NZ_CP023940.1	KL64	O2v1	-	1	2	KLPN001.D.00153
Klebsiella pneumoniae strain FDAARGOS_446	Klebsiella pneumoniae	strong	ST340	2	2	2	2	2	2	2	1	1	1	0	NZ_CP023946.1 NZ_CP023948.1 NZ_CP023947.1 NZ_CP023945.1	KL19	O2v2	-	1	2	KLPN001.D.00154
Klebsiella pneumoniae strain FDAARGOS_439	Klebsiella pneumoniae	strong	ST147	2	2	2	2	2	2	2	1	1	1	0	NZ_CP023913.1 NZ_CP023917.1 NZ_CP023916.1 NZ_CP023918.1 NZ_CP023914.1 NZ_CP023915.1	KL64	O2v1	-	0	2	KLPN001.D.00155
Klebsiella pneumoniae strain BA33875	Klebsiella pneumoniae	strong	ST101	3	3	3	3	2	2	2	2	1	1	0	NZ_CP035179.1 NZ_CP035180.1 NZ_CP035181.1 NZ_CP035182.1	KL17	O1v1	-	1	2	KLPN001.D.00156
Klebsiella pneumoniae isolate KSB1_5D	Klebsiella pneumoniae	strong	ST340	2	2	2	2	2	2	2	1	1	1	0	NZ_CP024191.1 NZ_CP024192.1 NZ_CP024193.1 NZ_CP024194.1 NZ_CP024195.1 NZ_CP024196.1 NZ_CP024197.1	KL15	O4	-	1	2	KLPN001.D.00157
Klebsiella pneumoniae strain INF249	Klebsiella pneumoniae	strong	ST29	2	2	2	2	2	2	2	1	1	1	0	NZ_CP024489.1 NZ_CP024490.1 NZ_CP024491.1 NZ_CP024492.1 NZ_CP024493.1 NZ_CP024494.1 NZ_CP024495.1	KL30	O1v2	-	0	1	KLPN001.D.00158
Klebsiella pneumoniae strain INF322	Klebsiella pneumoniae	strong	ST29	2	2	2	2	2	2	2	1	1	1	0	NZ_CP024482.1 NZ_CP024483.1 NZ_CP024484.1 NZ_CP024485.1 NZ_CP024486.1 NZ_CP024487.1 NZ_CP024488.1	KL30	O1v2	-	0	1	KLPN001.D.00159
Klebsiella pneumoniae strain KSB1_7E	Klebsiella pneumoniae	strong	ST323	2	2	2	2	2	2	2	1	1	1	0	NZ_CP024496.1 NZ_CP024497.1 NZ_CP024498.1	KL21	O3b	-	0	0	KLPN001.D.00160
Klebsiella pneumoniae strain QS17-0161	Klebsiella pneumoniae	strong	ST45	3	3	3	3	3	2	2	1	1	1	0	NZ_CP024458.1 NZ_CP024459.1 NZ_CP024460.1 NZ_CP024461.1 NZ_CP024462.1 NZ_CP024463.1 NZ_CP024464.1 NZ_CP024465.1	KL7	O2v2	-	4	1	KLPN001.D.00161
Klebsiella pneumoniae strain INF042	Klebsiella pneumoniae	strong	ST37	2	2	2	2	2	2	2	1	1	1	0	NZ_CP024542.1 NZ_CP024543.1 NZ_CP024544.1	KL14	O3b	-	1	0	KLPN001.D.00163
Klebsiella pneumoniae strain KSB2_1B	Klebsiella pneumoniae	strong	ST323	2	2	2	2	2	2	2	1	1	1	0	NZ_CP024504.1 NZ_CP024507.1 NZ_CP024508.1 NZ_CP024509.1 NZ_CP024510.1 NZ_CP024511.1 NZ_CP024512.1 NZ_CP024513.1 NZ_CP024514.1 NZ_CP024505.1 NZ_CP024506.1	KL21	O3b	-	0	1	KLPN001.D.00164
Klebsiella pneumoniae strain KSB1_10J	Klebsiella pneumoniae	strong	ST323	2	2	2	2	2	2	2	1	1	1	0	NZ_CP024515.1 NZ_CP024516.1 NZ_CP024517.1 NZ_CP024518.1 NZ_CP024519.1 NZ_CP024520.1	KL21	O3b	-	0	1	KLPN001.D.00165
Klebsiella pneumoniae strain INF158	Klebsiella pneumoniae	strong	ST340	2	2	2	2	2	2	2	1	1	1	0	NZ_CP024521.1 NZ_CP024522.1 NZ_CP024523.1 NZ_CP024524.1 NZ_CP024525.1 NZ_CP024526.1 NZ_CP024527.1	KL15	O4	-	1	2	KLPN001.D.00166
Klebsiella pneumoniae strain INF157	Klebsiella pneumoniae	strong	ST340	2	2	2	2	2	2	2	1	1	1	0	NZ_CP024528.1 NZ_CP024529.1 NZ_CP024530.1 NZ_CP024531.1 NZ_CP024532.1 NZ_CP024533.1 NZ_CP024534.1	KL15	O4	-	1	2	KLPN001.D.00167
Klebsiella pneumoniae strain KSB1_9D	Klebsiella pneumoniae	strong	ST340	2	2	2	2	2	2	2	1	1	1	0	NZ_CP024535.1 NZ_CP024536.1 NZ_CP024537.1 NZ_CP024538.1 NZ_CP024539.1 NZ_CP024540.1 NZ_CP024541.1	KL15	O4	-	1	1	KLPN001.D.00168
Klebsiella pneumoniae strain KSB1_7J	Klebsiella pneumoniae	strong	ST37	2	2	2	2	2	2	2	1	1	1	0	NZ_CP024548.1	KL14	O3b	-	0	0	KLPN001.D.00170
Klebsiella pneumoniae strain INF164	Klebsiella pneumoniae	strong	ST340	2	2	2	2	2	2	2	1	1	1	0	NZ_CP024556.1 NZ_CP024557.1 NZ_CP024558.1 NZ_CP024559.1 NZ_CP024560.1 NZ_CP024561.1 NZ_CP024562.1	KL15	O4	-	1	2	KLPN001.D.00172
Klebsiella pneumoniae strain INF274	Klebsiella pneumoniae	strong	ST340	2	2	2	2	2	2	2	1	1	1	0	NZ_CP024570.1 NZ_CP024571.1 NZ_CP024572.1 NZ_CP024573.1 NZ_CP024574.1 NZ_CP024575.1	KL15	O4	-	1	1	KLPN001.D.00173
Klebsiella pneumoniae strain KSB1_4E	Klebsiella pneumoniae	strong	ST323	2	2	2	2	2	2	2	1	1	1	0	NZ_CP024499.1 NZ_CP024500.1 NZ_CP024501.1 NZ_CP024502.1 NZ_CP024503.1	KL21	O3b	-	0	1	KLPN001.D.00174
Klebsiella pneumoniae strain P1428	Klebsiella pneumoniae	strong	ST23	2	2	2	2	2	1	1	1	1	1	0	NZ_CP017994.1	KL1	O1v2	rmpA	5	0	KLPN001.D.00175
Klebsiella pneumoniae subsp. pneumoniae strain H11	Klebsiella pneumoniae	strong	ST659	2	2	2	2	2	2	2	1	1	1	0	NZ_CP018056.1	KL107	O2v2	-	0	0	KLPN001.D.00176
Klebsiella pneumoniae strain CRKP-1215	Klebsiella pneumoniae	strong	ST147	2	2	2	2	2	2	2	1	1	1	0	NZ_CP024838.1 NZ_CP024839.1 NZ_CP024840.1 NZ_CP024841.1	KL64	O2v1	-	1	2	KLPN001.D.00177
Klebsiella pneumoniae strain CRKP-2297	Klebsiella pneumoniae	strong	ST147	2	2	2	2	2	2	2	1	1	1	0	NZ_CP024834.1 NZ_CP024835.1 NZ_CP024836.1 NZ_CP024837.1	KL64	O2v1	-	1	2	KLPN001.D.00178
Klebsiella pneumoniae strain WCHKP020037	Klebsiella pneumoniae	strong	ST11	2	2	2	2	1	1	1	1	1	1	0	NZ_CP036371.1 NZ_CP036372.1 NZ_CP036373.1 NZ_CP036374.1 NZ_CP036375.1	KL64	O2v1	-	1	2	KLPN001.D.00179
Klebsiella pneumoniae strain WCHKP36	Klebsiella pneumoniae	strong	ST11	2	2	2	2	2	2	2	1	1	1	0	NZ_CP028583.1 NZ_CP028582.1 NZ_CP028579.1 NZ_CP028580.1 NZ_CP028581.1	KL64	O2v1	-	1	2	KLPN001.D.00180
Klebsiella pneumoniae strain AUSMDU00003562	Klebsiella pneumoniae	strong	ST258	2	2	2	2	2	2	1	1	1	1	0	NZ_CP025005.1 NZ_CP025006.1 NZ_CP025007.1	KL106	O2v2	-	1	2	KLPN001.D.00182
Klebsiella pneumoniae strain AUSMDU00008119	Klebsiella pneumoniae	strong	ST258	2	2	2	2	2	2	1	1	1	1	0	NZ_CP025008.1 NZ_CP025009.1 NZ_CP025010.1	KL106	O2v2	-	1	2	KLPN001.D.00183
Klebsiella pneumoniae strain NU-CRE047	Klebsiella pneumoniae	strong	ST258	2	2	2	2	2	2	1	1	1	1	0	NZ_CP025037.1 NZ_CP025038.1 NZ_CP025039.1 NZ_CP025040.1 NZ_CP025041.1 NZ_CP025042.1	KL107	O2v2	-	2	3	KLPN001.D.00184
Klebsiella pneumoniae strain SGH10	Klebsiella pneumoniae	strong	ST23	2	2	2	2	2	2	2	2	1	1	0	NZ_CP025080.1 NZ_CP025081.1	KL1	O1v2	rmpA	5	0	KLPN001.D.00185
Klebsiella pneumoniae strain 459	Klebsiella pneumoniae	strong	ST37	2	2	2	2	2	2	2	1	1	1	0	NZ_CP018306.1	KL11	O3b	-	0	0	KLPN001.D.00186
Klebsiella pneumoniae strain NR5632	Klebsiella pneumoniae	strong	ST307	4	4	4	4	4	4	3	2	2	2	0	NZ_CP025143.1 NZ_CP025144.1 NZ_CP025145.1	KL102	O2v2	-	0	2	KLPN001.D.00187
Klebsiella pneumoniae strain NR5632	Klebsiella pneumoniae	strong	ST307	4	4	4	4	4	4	3	2	2	2	0	NZ_CP025143.1 NZ_CP025144.1 NZ_CP025145.1	KL102	O2v2	-	0	2	KLPN001.D.00187
Klebsiella pneumoniae strain KP1768	Klebsiella pneumoniae	strong	ST307	4	4	4	4	4	4	3	2	2	2	0	NZ_CP025140.1 NZ_CP025141.1 NZ_CP025142.1	KL102	O2v2	-	0	2	KLPN001.D.00188
Klebsiella pneumoniae strain KP1766	Klebsiella pneumoniae	strong	ST307	4	4	4	4	4	4	3	2	2	2	0	NZ_CP025146.1 NZ_CP025147.1 NZ_CP025148.1	KL102	OL102	-	0	3	KLPN001.D.00189
Klebsiella pneumoniae strain KP69	Klebsiella pneumoniae	strong	ST11	2	2	2	2	2	2	2	1	1	1	0	NZ_CP025456.1 NZ_CP025457.1 NZ_CP025458.1 NZ_CP025459.1 NZ_CP025460.1	KL47	OL101	-	1	2	KLPN001.D.00190
Klebsiella pneumoniae strain JS187	Klebsiella pneumoniae	strong	ST11	2	2	2	2	2	2	2	1	1	1	0	NZ_CP025466.1 NZ_CP025467.1 NZ_CP025468.1 NZ_CP025470.1 NZ_CP025469.1	KL103	O2v1	-	1	2	KLPN001.D.00191
Klebsiella pneumoniae strain F44	Klebsiella pneumoniae	strong	ST11	2	2	2	2	2	2	2	1	1	1	0	NZ_CP025461.1 NZ_CP025462.1 NZ_CP025463.1 NZ_CP025464.1 NZ_CP025465.1	KL47	OL101	-	4	2	KLPN001.D.00192
Klebsiella pneumoniae strain 002SK2	Klebsiella pneumoniae	strong	ST147	2	2	2	2	2	1	1	1	1	1	0	NZ_CP025515.1 NZ_CP025516.1 NZ_CP025517.1	KL10	O3/O3a	-	0	2	KLPN001.D.00193
Klebsiella pneumoniae subsp. pneumoniae strain WCHKP015093	Klebsiella pneumoniae	strong	ST11	2	2	2	2	2	2	2	1	1	1	0	NZ_CP036300.1 NZ_CP036302.1 NZ_CP036301.1 NZ_CP036303.1 NZ_CP036304.1	KL64	O2v1	-	1	2	KLPN001.D.00194
Klebsiella pneumoniae subsp. pneumoniae strain SCKP020046	Klebsiella pneumoniae	strong	ST11	2	2	2	2	2	2	2	1	1	1	0	NZ_CP028783.1 NZ_CP028781.1 NZ_CP028782.1 NZ_CP028779.1 NZ_CP028780.1	KL39	O3b	-	0	2	KLPN001.D.00195
Klebsiella pneumoniae strain SCKP020049	Klebsiella pneumoniae	strong	ST1	2	2	2	2	2	2	2	1	1	1	0	NZ_CP028787.2 NZ_CP028784.1 NZ_CP028786.2 NZ_CP028785.2	KL45	O1v2	-	0	2	KLPN001.D.00197
Klebsiella pneumoniae subsp. pneumoniae strain SCKP020143	Klebsiella pneumoniae	strong	ST11	2	2	2	2	2	2	2	1	1	1	0	NZ_CP028548.1 NZ_CP028543.1 NZ_CP028544.1 NZ_CP028547.1 NZ_CP028545.1 NZ_CP028546.1	KL47	OL101	-	1	2	KLPN001.D.00198
Klebsiella pneumoniae strain SCKP020135	Klebsiella pneumoniae	strong	ST1	2	2	2	2	2	2	2	1	1	1	0	NZ_CP037963.1 NZ_CP037966.1 NZ_CP037964.1 NZ_CP037965.1 NZ_CP037967.1	KL45	O1v2	-	0	2	KLPN001.D.00199
Klebsiella pneumoniae subsp. pneumoniae strain GD4	Klebsiella pneumoniae	strong	ST11	2	2	2	2	2	2	2	1	1	1	0	NZ_CP025951.1 NZ_CP025952.1	KL47	OL101	-	1	2	KLPN001.D.00200
Klebsiella pneumoniae strain KPNIH50	Klebsiella pneumoniae	strong	ST252	2	2	2	2	2	2	1	1	1	1	0	NZ_CP026177.1 NZ_CP026172.1 NZ_CP026175.1 NZ_CP026174.1 NZ_CP026173.1 NZ_CP026176.1	KL81	O1v2	-	0	3	KLPN001.D.00201
Klebsiella pneumoniae strain KPNIH49	Klebsiella pneumoniae	strong	ST359	3	3	3	3	3	3	3	1	1	1	0	NZ_CP026178.1 NZ_CP026186.1 NZ_CP026179.1 NZ_CP026180.1 NZ_CP026181.1 NZ_CP026182.1 NZ_CP026184.1 NZ_CP026185.1 NZ_CP026183.1	KL110	O1v1	-	0	2	KLPN001.D.00202
Klebsiella pneumoniae strain BA28434	Klebsiella pneumoniae	strong	ST231	2	2	2	2	2	2	2	1	1	1	0	NZ_CP036327.1 NZ_CP036328.1 NZ_CP036329.1 NZ_CP036330.1 NZ_CP036331.1 NZ_CP036332.1 NZ_CP036333.1 NZ_CP036334.1	KL51	O1v2	-	4	2	KLPN001.D.00203
Klebsiella pneumoniae strain KPNIH45	Klebsiella pneumoniae	strong	ST340	2	2	2	2	2	2	2	1	1	1	0	NZ_CP036450.1 NZ_CP036446.1 NZ_CP036447.1 NZ_CP036448.1 NZ_CP036449.1	KL55	O3b	-	0	3	KLPN001.D.00204
Klebsiella pneumoniae strain KPNIH48	Klebsiella pneumoniae	strong	ST252	2	2	2	2	2	2	1	1	1	1	0	NZ_CP026392.1 NZ_CP026398.1 NZ_CP026397.1 NZ_CP026396.1 NZ_CP026395.1 NZ_CP026394.1 NZ_CP026393.1	KL81	O1v2	-	0	2	KLPN001.D.00205
Klebsiella pneumoniae strain NUHL30457	Klebsiella pneumoniae	strong	ST86	2	2	2	2	2	2	2	1	1	1	0	NZ_CP026586.1 NZ_CP026587.1 NZ_CP026588.1 NZ_CP026589.1 NZ_CP026590.1	KL2	O1v1	rmpA2	3	2	KLPN001.D.00206
Klebsiella pneumoniae subsp. pneumoniae strain BR7	Klebsiella pneumoniae	strong	ST437	2	2	2	2	2	2	2	1	1	1	0	NZ_CP018883.1 NZ_CP018884.1	KL36	O4	-	0	2	KLPN001.D.00208
Klebsiella pneumoniae subsp. pneumoniae strain BR21	Klebsiella pneumoniae	strong	ST437	2	2	2	2	2	2	2	1	1	1	0	NZ_CP018885.1 NZ_CP018886.1 NZ_CP018887.1	KL36	O4	-	0	2	KLPN001.D.00209
Klebsiella pneumoniae strain FDAARGOS_156	Klebsiella pneumoniae	strong	ST13	2	2	2	2	2	2	2	1	1	1	0	NZ_CP014123.1 NZ_CP014121.1 NZ_CP014124.1 NZ_CP014122.1 NZ_CP014125.1	KL3	O1v2	-	1	1	KLPN001.D.00210
Klebsiella pneumoniae strain HZW25	Klebsiella pneumoniae	strong	ST34	1	1	1	1	0	0	0	0	0	0	0	NZ_CP025211.1 NZ_CP025212.1 NZ_CP025213.1 NZ_CP025214.1 NZ_CP025215.1	KL104	O1v2	-	0	2	KLPN001.D.00211
Klebsiella pneumoniae strain AR_0363	Klebsiella pneumoniae	strong	ST258	2	2	2	2	2	2	1	1	1	1	0	NZ_CP027146.1 NZ_CP027152.1 NZ_CP027156.1 NZ_CP027150.1 NZ_CP027155.1 NZ_CP027148.1 NZ_CP027149.1 NZ_CP027154.1 NZ_CP027153.1 NZ_CP027151.1 NZ_CP027147.1	KL63	O2v2	-	0	2	KLPN001.D.00212
Klebsiella pneumoniae strain AR_0361	Klebsiella pneumoniae	strong	ST258	2	2	2	2	2	2	1	1	1	1	0	NZ_CP027160.1 NZ_CP027161.1 NZ_CP027158.1 NZ_CP027162.1 NZ_CP027157.1 NZ_CP027159.1 NZ_CP027164.1 NZ_CP027163.1	KL106	O2v2	-	0	2	KLPN001.D.00213
Klebsiella pneumoniae subsp. pneumoniae strain CRK0298	Klebsiella pneumoniae	strong	ST395	2	2	2	2	2	1	1	1	1	1	0	NZ_CP034039.1 NZ_CP034040.1 NZ_CP034041.1 NZ_CP034042.1 NZ_CP034043.1	KL2	O1v1	-	1	2	KLPN001.D.00214
Klebsiella pneumoniae strain KPHS1249	Klebsiella pneumoniae	strong	ST23	2	2	2	2	2	2	2	2	1	1	0	NZ_CP027189.1	KL1	O1v2	-	2	0	KLPN001.D.00215
Klebsiella pneumoniae strain DA48896	Klebsiella pneumoniae	strong	ST147	2	2	2	2	2	2	2	1	1	1	0	NZ_CP024429.1 NZ_CP024430.1 NZ_CP024431.1 NZ_CP024433.1 NZ_CP024432.1 NZ_CP024434.1 NZ_CP024435.1 NZ_CP024436.1	KL64	O2v1	-	1	2	KLPN001.D.00216
Klebsiella pneumoniae subsp. ozaenae strain AR_0096	Klebsiella pneumoniae	strong	ST2167	2	2	2	2	2	2	2	1	1	1	0	NZ_CP027612.1 NZ_CP027613.1 NZ_CP027616.1 NZ_CP027615.1 NZ_CP027614.1 NZ_CP027617.1	KL10	O3/O3a	-	0	2	KLPN001.D.00217
Klebsiella pneumoniae subsp. ozaenae strain AR_0096	Klebsiella pneumoniae	strong	ST2167	2	2	2	2	2	2	2	1	1	1	0	NZ_CP027612.1 NZ_CP027613.1 NZ_CP027616.1 NZ_CP027615.1 NZ_CP027614.1 NZ_CP027617.1	KL10	O3/O3a	-	0	2	KLPN001.D.00217
Klebsiella pneumoniae strain CFSAN054110	Klebsiella pneumoniae	strong	ST512	2	2	2	2	2	2	1	1	1	1	0	NZ_CP028180.1 NZ_CP028181.1 NZ_CP028182.1	KL107	O2v2	-	0	2	KLPN001.D.00218
Klebsiella pneumoniae strain CFSAN054111	Klebsiella pneumoniae	strong	ST15	3	3	3	3	3	3	3	1	1	1	0	NZ_CP028176.1 NZ_CP028177.1 NZ_CP028178.1 NZ_CP028179.1	KL112	O1v1	-	0	2	KLPN001.D.00219
Klebsiella pneumoniae strain NH25	Klebsiella pneumoniae	strong	ST15	3	3	3	3	3	2	2	1	1	1	0	NZ_CP024874.1 NZ_CP024875.1 NZ_CP024876.1 NZ_CP024877.1 NZ_CP024878.1 NZ_CP024879.1	KL19	O1v2	-	0	2	KLPN001.D.00220
Klebsiella pneumoniae strain NH54	Klebsiella pneumoniae	strong	ST147	2	2	2	2	2	2	2	1	1	1	0	NZ_CP024916.1 NZ_CP024917.1 NZ_CP024918.1 NZ_CP024919.1	KL10	O3/O3a	-	1	1	KLPN001.D.00221
Klebsiella pneumoniae strain WCHKP020098	Klebsiella pneumoniae	strong	ST11	2	2	2	2	2	2	2	1	1	1	0	NZ_CP036305.1 NZ_CP036307.1 NZ_CP036306.1 NZ_CP036308.1 NZ_CP036309.1	KL47	OL101	-	1	2	KLPN001.D.00222
Klebsiella pneumoniae strain WCHKP040035	Klebsiella pneumoniae	strong	ST11	2	2	2	2	2	2	2	1	1	1	0	NZ_CP028797.1 NZ_CP028796.1 NZ_CP028794.1 NZ_CP028795.1	KL47	OL101	-	1	2	KLPN001.D.00223
Klebsiella pneumoniae subsp. pneumoniae strain SCKP040074	Klebsiella pneumoniae	strong	ST48	2	2	2	2	1	1	1	1	1	1	0	NZ_CP029388.1 NZ_CP029387.1 NZ_CP029386.1 NZ_CP029385.1	KL62	O1v1	-	1	2	KLPN001.D.00224
Klebsiella pneumoniae strain WCHKP020030	Klebsiella pneumoniae	strong	ST11	2	2	2	2	2	2	2	1	1	1	0	NZ_CP028793.1 NZ_CP028791.1 NZ_CP028792.1 NZ_CP028790.1 NZ_CP028788.1 NZ_CP028789.1	KL47	OL101	-	4	2	KLPN001.D.00225
Klebsiella pneumoniae strain SCM96	Klebsiella pneumoniae	strong	ST15	3	3	3	3	2	2	2	1	1	1	0	NZ_CP028716.1 NZ_CP028717.1 NZ_CP028718.1	KL28	O1v1	-	1	2	KLPN001.D.00226
Klebsiella pneumoniae strain AR_0153	Klebsiella pneumoniae	strong	ST14	3	3	3	3	3	2	2	1	1	1	0	NZ_CP028932.1 NZ_CP028929.1 NZ_CP028930.1 NZ_CP028931.1	KL2	O1v1	-	1	2	KLPN001.D.00227
Klebsiella pneumoniae strain AR_0141	Klebsiella pneumoniae	weak	ST34	2	2	2	2	1	1	1	1	1	1	0	NZ_CP028953.1 NZ_CP028954.1 NZ_CP028955.1	KL57	O2v2	-	0	2	KLPN001.D.00228
Klebsiella pneumoniae strain QS17-0029	Klebsiella pneumoniae	strong	ST16	2	2	2	2	2	2	2	1	1	1	0	NZ_CP024038.1 NZ_CP024039.1 NZ_CP024040.1 NZ_CP024041.1 NZ_CP024042.1 NZ_CP024043.1 NZ_CP024044.1	KL51	O3b	-	1	3	KLPN001.D.00229
Klebsiella pneumoniae strain AR_0142	Klebsiella pneumoniae	weak	ST34	2	2	2	2	1	1	1	1	1	1	0	NZ_CP028990.1 NZ_CP028991.1 NZ_CP028992.1 NZ_CP028993.1	KL57	O2v2	-	0	2	KLPN001.D.00230
Klebsiella pneumoniae strain AR_0079	Klebsiella pneumoniae	strong	ST11	2	2	2	2	2	2	2	1	1	1	0	NZ_CP028994.1 NZ_CP028996.1 NZ_CP028995.1 NZ_CP029000.1 NZ_CP028997.1 NZ_CP028999.1 NZ_CP028998.1	KL64	O2v1	-	1	1	KLPN001.D.00231
Klebsiella pneumoniae strain AR438	Klebsiella pneumoniae	strong	ST512	2	2	2	2	2	2	1	1	1	1	0	NZ_CP029099.1 NZ_CP029101.1 NZ_CP029102.1 NZ_CP029100.1 NZ_CP029098.1	KL107	O2v2	-	0	2	KLPN001.D.00232
Klebsiella pneumoniae strain AR376	Klebsiella pneumoniae	strong	ST15	3	3	3	3	3	3	3	1	1	1	0	NZ_CP029137.1 NZ_CP029136.1 NZ_CP029138.1 NZ_CP029135.1 NZ_CP029139.1	KL112	O1v1	-	0	1	KLPN001.D.00233
Klebsiella pneumoniae strain 616	Klebsiella pneumoniae	strong	ST307	4	4	4	4	4	4	3	2	2	2	0	NZ_CP026495.1 NZ_CP026496.1 NZ_CP026497.1	KL102	O2v2	-	0	1	KLPN001.D.00234
Klebsiella pneumoniae strain DA33140	Klebsiella pneumoniae	strong	ST147	2	2	2	2	2	2	2	1	1	1	0	NZ_CP029582.1 NZ_CP029583.1 NZ_CP029586.1 NZ_CP029585.1 NZ_CP029584.1	KL64	O2v1	-	1	1	KLPN001.D.00235
Klebsiella pneumoniae strain DA33141	Klebsiella pneumoniae	strong	ST16	2	2	2	2	2	2	2	1	1	1	0	NZ_CP029587.1 NZ_CP029588.1 NZ_CP029589.1	KL51	O3b	-	0	1	KLPN001.D.00236
Klebsiella pneumoniae strain DA33144	Klebsiella pneumoniae	strong	ST16	2	2	2	2	2	2	2	1	1	1	0	NZ_CP029590.1 NZ_CP029591.1 NZ_CP029592.1	KL51	O3b	-	0	1	KLPN001.D.00237
Klebsiella pneumoniae strain 203	Klebsiella pneumoniae	strong	ST983	2	2	2	2	2	2	1	1	1	1	0	NZ_CP021165.1 NZ_CP021166.1	KL127	OL101	-	0	1	KLPN001.D.00238
Klebsiella pneumoniae strain CCUG 70742	Klebsiella pneumoniae	strong	ST147	2	2	2	2	2	2	2	1	1	1	0	NZ_CP023249.1 NZ_CP023250.1 NZ_CP023251.1 NZ_CP023252.1 NZ_CP023253.1	KL122	O2v2	-	0	2	KLPN001.D.00239
Klebsiella pneumoniae strain TVGHCRE225	Klebsiella pneumoniae	strong	ST11	2	2	2	2	2	2	1	1	1	1	0	NZ_CP023722.1 NZ_CP023723.1 NZ_CP023724.1 NZ_CP023725.1	KL47	OL101	rmpA	4	3	KLPN001.D.00240
Klebsiella pneumoniae strain AR_0087	Klebsiella pneumoniae	strong	ST16	2	2	2	2	2	2	2	1	1	1	0	NZ_CP029738.1 NZ_CP029739.1 NZ_CP029740.1	KL149	O4	-	0	1	KLPN001.D.00241
Klebsiella pneumoniae strain AR_0140	Klebsiella pneumoniae	weak	ST34	2	2	2	2	1	1	1	1	1	1	0	NZ_CP029722.1 NZ_CP029723.1 NZ_CP029724.1	KL57	O2v2	-	0	2	KLPN001.D.00242
Klebsiella pneumoniae strain WCHKP015625	Klebsiella pneumoniae	strong	ST11	2	2	2	2	2	2	2	1	1	1	0	NZ_CP033396.1 NZ_CP033394.1 NZ_CP033395.1 NZ_CP033392.1 NZ_CP033393.1	KL64	O2v1	-	1	2	KLPN001.D.00243
Klebsiella pneumoniae CDC 0106	Klebsiella pneumoniae	strong	ST14	3	3	3	3	3	2	2	1	1	1	0	NZ_CP022611.1 NZ_CP022612.1 NZ_CP022613.1	KL2	O1v1	-	0	2	KLPN001.D.00244
Klebsiella pneumoniae subsp. pneumoniae strain 11219	Klebsiella pneumoniae	strong	ST1755	2	2	2	2	2	2	2	1	1	1	0	NZ_CP030174.1	KL107	O1v1	-	0	0	KLPN001.D.00245
Klebsiella pneumoniae subsp. pneumoniae strain 12208	Klebsiella pneumoniae	strong	ST29	2	2	2	2	2	2	2	1	1	1	0	NZ_CP030172.1	KL54	O1v2	-	1	0	KLPN001.D.00246
Klebsiella pneumoniae subsp. pneumoniae strain SC-7	Klebsiella pneumoniae	strong	ST1660	2	2	2	2	2	2	2	2	1	1	0	NZ_CP030269.1 NZ_CP030270.1 NZ_CP030268.1 NZ_CP030267.1	KL1	O1v2	rmpA	5	2	KLPN001.D.00247
Klebsiella pneumoniae strain AR_362	Klebsiella pneumoniae	strong	ST258	2	2	2	2	2	2	1	1	1	1	0	NZ_CP030341.1 NZ_CP030343.1 NZ_CP030342.1 NZ_CP030344.1	KL107	O2v2	-	0	2	KLPN001.D.00248
Klebsiella pneumoniae subsp. pneumoniae strain KC-Pl-HB1	Klebsiella pneumoniae	strong	ST375	2	2	2	2	2	2	1	1	1	1	0	NZ_CP030923.1 NZ_CP030924.1	KL2	O1v2	rmpA	3	0	KLPN001.D.00249
Klebsiella pneumoniae strain F1	Klebsiella pneumoniae	strong	ST11	2	2	2	2	1	1	1	1	1	1	0	NZ_CP026130.1 NZ_CP026131.1	KL47	OL101	-	1	2	KLPN001.D.00250
Klebsiella pneumoniae strain S12	Klebsiella pneumoniae	strong	ST422	2	2	2	2	2	2	2	1	1	1	0	NZ_CP031577.1 NZ_CP031582.1 NZ_CP031583.1 NZ_CP031584.1 NZ_CP031580.1 NZ_CP031581.1 NZ_CP031578.1 NZ_CP031579.1	KL111	O3b	-	0	2	KLPN001.D.00251
Klebsiella pneumoniae subsp. pneumoniae strain M5	Klebsiella pneumoniae	strong	ST14	3	3	3	3	3	2	2	1	1	1	0	NZ_CP031734.1 NZ_CP031735.1 NZ_CP031736.1 NZ_CP031737.1	KL64	O1v1	-	1	2	KLPN001.D.00252
Klebsiella pneumoniae strain 160111	Klebsiella pneumoniae	strong	ST11	2	2	2	2	1	1	1	1	1	1	0	NZ_CP029689.1 NZ_CP030132.1 NZ_CP030135.1 NZ_CP030134.1 NZ_CP030133.1 NZ_CP030130.1 NZ_CP030131.1	KL47	OL101	-	1	2	KLPN001.D.00253
Klebsiella pneumoniae strain KSB1_1I-sc-2280289	Klebsiella pneumoniae	strong	ST661	2	2	2	2	2	2	2	1	1	1	0	NZ_CP031789.1 NZ_CP031790.1 NZ_CP031791.1	KL24	O2v1	-	1	1	KLPN001.D.00254
Klebsiella pneumoniae strain MSB1_8A-sc-2280397	Klebsiella pneumoniae	strong	ST231	2	2	2	2	2	2	2	1	1	1	0	NZ_CP031800.1 NZ_CP031801.1 NZ_CP031802.1 NZ_CP031803.1 NZ_CP031804.1 NZ_CP031805.1 NZ_CP031806.1 NZ_CP031807.1	KL64	O1v1	-	1	2	KLPN001.D.00255
Klebsiella pneumoniae strain INF206-sc-2280074	Klebsiella pneumoniae	strong	ST29	2	2	2	2	2	2	2	1	1	1	0	NZ_CP031808.1 NZ_CP031809.1	KL63	O1v2	-	0	0	KLPN001.D.00256
Klebsiella pneumoniae strain KSB1_7F-sc-2280268	Klebsiella pneumoniae	strong	ST230	3	3	3	3	3	3	2	1	1	1	0	NZ_CP031814.1 NZ_CP031815.1 NZ_CP031816.1	KL127	OL101	-	0	1	KLPN001.D.00257
Klebsiella pneumoniae strain INF014-sc-2279884	Klebsiella pneumoniae	strong	ST25	2	2	2	2	2	2	1	1	1	1	0	NZ_CP031810.1 NZ_CP031811.1 NZ_CP031812.1 NZ_CP031813.1	KL2	O1v2	-	1	0	KLPN001.D.00258
Klebsiella pneumoniae strain INF116-sc-2279924	Klebsiella pneumoniae	strong	ST36	2	2	2	2	2	2	2	1	1	1	0	NZ_CP031792.1 NZ_CP031793.1 NZ_CP031794.1	KL142	O2v1	-	1	1	KLPN001.D.00259
Klebsiella pneumoniae strain QMP B2-170	Klebsiella pneumoniae	strong	ST43	2	2	2	2	2	2	2	1	1	1	0	NZ_CP031798.1 NZ_CP031799.1	KL30	O1v1	-	0	0	KLPN001.D.00260
Klebsiella pneumoniae strain INF125-sc-2279943	Klebsiella pneumoniae	strong	ST45	3	3	3	3	3	3	2	1	1	1	0	NZ_CP031795.1 NZ_CP031796.1 NZ_CP031797.1	KL24	O2v1	-	1	0	KLPN001.D.00261
Klebsiella pneumoniae strain INF125-sc-2279943	Klebsiella pneumoniae	strong	ST45	3	3	3	3	3	3	2	1	1	1	0	NZ_CP031795.1 NZ_CP031796.1 NZ_CP031797.1	KL24	O2v1	-	1	0	KLPN001.D.00261
Klebsiella pneumoniae strain ZYST1	Klebsiella pneumoniae	strong	ST1	2	2	2	2	2	2	2	1	1	1	0	NZ_CP031613.1 NZ_CP031614.1 NZ_CP031615.1 NZ_CP031616.1	KL110	O1/O2v1	-	0	0	KLPN001.D.00262
Klebsiella pneumoniae strain 1050	Klebsiella pneumoniae	strong	ST54	2	2	2	2	2	2	2	1	1	1	0	NZ_CP023416.1 NZ_CP023417.1 NZ_CP023418.1 NZ_CP023419.1 NZ_CP023420.1 NZ_CP023421.1	KL14	O3b	-	0	2	KLPN001.D.00263
Klebsiella pneumoniae strain AR_0076	Klebsiella pneumoniae	strong	ST2938	2	2	2	2	2	1	1	1	1	1	0	NZ_CP032167.1 NZ_CP032169.1 NZ_CP032168.1 NZ_CP032170.1 NZ_CP032172.1 NZ_CP032171.1	KL107	O5	-	0	2	KLPN001.D.00264
Klebsiella pneumoniae strain AR_0135	Klebsiella pneumoniae	strong	ST101	3	3	3	3	3	2	2	2	2	2	0	NZ_CP032178.1 NZ_CP032176.1 NZ_CP032177.1	KL17	O1v1	-	1	2	KLPN001.D.00265
Klebsiella pneumoniae strain AR_0160	Klebsiella pneumoniae	strong	ST36	2	2	2	2	2	2	2	1	1	1	0	NZ_CP032175.1 NZ_CP032173.1 NZ_CP032174.1	KL27	O2v2	-	1	2	KLPN001.D.00266
Klebsiella pneumoniae strain AR_0160	Klebsiella pneumoniae	strong	ST36	2	2	2	2	2	2	2	1	1	1	0	NZ_CP032175.1 NZ_CP032173.1 NZ_CP032174.1	KL27	O2v2	-	1	2	KLPN001.D.00266
Klebsiella pneumoniae strain AR_0075	Klebsiella pneumoniae	strong	ST16	2	2	2	2	2	2	2	1	1	1	0	NZ_CP032185.1 NZ_CP032186.1 NZ_CP032189.1 NZ_CP032187.1 NZ_CP032188.1 NZ_CP032191.1 NZ_CP032190.1	KL51	O3b	-	1	1	KLPN001.D.00267
Klebsiella pneumoniae strain AR_0097	Klebsiella pneumoniae	strong	ST2167-1LV	2	2	2	2	2	2	2	1	1	1	0	NZ_CP032200.1 NZ_CP032195.1 NZ_CP032196.1 NZ_CP032197.1 NZ_CP032198.1 NZ_CP032199.1	KL10	O3/O3a	-	0	2	KLPN001.D.00268
Klebsiella pneumoniae strain AR_0109	Klebsiella pneumoniae	strong	ST340	2	2	2	2	2	2	2	1	1	1	0	NZ_CP032207.1 NZ_CP032208.1 NZ_CP032209.1 NZ_CP032212.1 NZ_CP032206.1 NZ_CP032210.1 NZ_CP032211.1	KL15	O4	-	0	1	KLPN001.D.00269
Klebsiella pneumoniae strain AR_0046	Klebsiella pneumoniae	strong	ST147	2	2	2	2	2	2	2	1	1	1	0	NZ_CP032222.1 NZ_CP032223.1 NZ_CP032225.1 NZ_CP032226.1 NZ_CP032224.1 NZ_CP032227.1	KL64	O2v1	-	0	3	KLPN001.D.00270
Klebsiella pneumoniae KP33	Klebsiella pneumoniae	strong	ST14	3	3	3	3	3	2	1	1	1	1	0	NZ_AP018747.1 NZ_AP018748.1 NZ_AP018749.1	KL2	O1v1	-	0	2	KLPN001.D.00271
Klebsiella pneumoniae KP64	Klebsiella pneumoniae	strong	ST14	3	3	3	3	3	2	2	1	1	1	0	NZ_AP018750.1 NZ_AP018751.1 NZ_AP018752.1	KL2	O1v1	-	1	2	KLPN001.D.00272
Klebsiella pneumoniae KP67	Klebsiella pneumoniae	strong	ST14	3	3	3	3	3	2	2	1	1	1	0	NZ_AP018753.1 NZ_AP018754.1 NZ_AP018755.1	KL2	O1v1	-	1	2	KLPN001.D.00273
Klebsiella pneumoniae GSU10-3	Klebsiella pneumoniae	strong	ST11	2	2	2	2	2	2	2	1	1	1	0	NZ_AP018671.1 NZ_AP018672.1 NZ_AP018673.1 NZ_AP018674.1 NZ_AP018675.1	KL47	OL101	-	1	3	KLPN001.D.00274
Klebsiella pneumoniae strain INF235-sc-2280127	Klebsiella pneumoniae	strong	ST253	2	2	2	2	2	2	1	1	1	1	0	NZ_CP031817.1 NZ_CP031818.1 NZ_CP031819.1 NZ_CP031820.1 NZ_CP031821.1 NZ_CP031822.1	KL15	O4	-	0	0	KLPN001.D.00275
Klebsiella pneumoniae strain ST307PT04	Klebsiella pneumoniae	strong	ST307	4	4	4	4	4	4	3	2	2	2	0	NZ_CP022916.1 NZ_CP022917.1 NZ_CP022918.1	KL102	O2v2	-	0	2	KLPN001.D.00276
Klebsiella pneumoniae strain ST307PT02	Klebsiella pneumoniae	strong	ST307	4	4	4	4	4	4	3	2	2	2	0	NZ_CP022922.1 NZ_CP022923.1	KL102	O2v2	-	0	2	KLPN001.D.00277
Klebsiella pneumoniae strain ST307PT03	Klebsiella pneumoniae	strong	ST307	4	4	4	4	4	4	3	2	2	2	0	NZ_CP022919.1 NZ_CP022920.1 NZ_CP022921.1	KL102	O2v2	-	0	2	KLPN001.D.00278
Klebsiella pneumoniae strain ST307PT01	Klebsiella pneumoniae	strong	ST307	4	4	4	4	4	4	3	2	2	2	0	NZ_CP022924.1 NZ_CP022926.1 NZ_CP022925.1	KL102	O2v2	-	0	2	KLPN001.D.00279
Klebsiella pneumoniae strain INF078	Klebsiella pneumoniae	strong	ST105	2	2	2	2	2	2	2	1	1	1	0	NZ_CP032831.1 NZ_CP032832.1	KL102	O2v2	-	1	0	KLPN001.D.00280
Klebsiella pneumoniae strain INF237	Klebsiella pneumoniae	strong	ST91	2	1	1	1	1	0	0	0	0	0	0	NZ_CP032833.1 NZ_CP032834.1 NZ_CP032835.1 NZ_CP032836.1 NZ_CP032837.1 NZ_CP032838.1	KL4	O1/O2v1	-	4	0	KLPN001.D.00281
Klebsiella pneumoniae strain 2e	Klebsiella pneumoniae	strong	ST22-2LV	2	2	2	2	2	2	1	1	1	1	0	NZ_CP028478.1 NZ_CP028479.1 NZ_CP028480.1	KL1	O2v2	-	0	0	KLPN001.D.00282
Klebsiella pneumoniae strain WCHKP115069	Klebsiella pneumoniae	strong	ST11	2	2	2	2	2	2	2	1	1	1	0	NZ_CP033405.1 NZ_CP033402.1 NZ_CP033404.1 NZ_CP033403.1	KL64	O2v1	-	1	3	KLPN001.D.00283
Klebsiella pneumoniae strain 4743	Klebsiella pneumoniae	strong	ST1685	3	3	3	3	3	2	2	2	2	2	0	NZ_CP033625.1 NZ_CP033627.1 NZ_CP033628.1 NZ_CP033629.1 NZ_CP033624.1 NZ_CP033630.1 NZ_CP033626.1	KL17	O1v1	-	1	3	KLPN001.D.00284
Klebsiella pneumoniae strain FDAARGOS_566	Klebsiella pneumoniae	strong	ST252	2	2	2	2	2	2	1	1	1	1	0	NZ_CP033756.1 NZ_CP033757.1 NZ_CP033758.1 NZ_CP033755.1 NZ_CP033759.1	KL116	O1v1	-	0	0	KLPN001.D.00285
Klebsiella pneumoniae strain FDAARGOS_531	Klebsiella pneumoniae	strong	ST25	2	2	2	2	2	2	2	1	1	1	0	NZ_CP033777.1 NZ_CP033774.1 NZ_CP033775.1 NZ_CP033776.1 NZ_CP033778.1 NZ_CP033779.1	KL2	O1v2	-	1	0	KLPN001.D.00286
Klebsiella pneumoniae subsp. pneumoniae strain ARLG-3135	Klebsiella pneumoniae	strong	ST231	2	2	2	2	2	2	2	1	1	1	0	NZ_CP033946.1 NZ_CP033947.1 NZ_CP033948.1 NZ_CP033949.1 NZ_CP033950.1 NZ_CP033951.1 NZ_CP033952.1	KL51	O1v2	-	4	2	KLPN001.D.00287
Klebsiella pneumoniae strain KP_NORM_BLD_2014_104014	Klebsiella pneumoniae	strong	ST15	3	3	3	3	3	3	3	1	1	1	0	NZ_CP034045.1 NZ_CP034046.1 NZ_CP034047.1 NZ_CP034048.1 NZ_CP034049.1 NZ_CP034050.1 NZ_CP034051.1 NZ_CP034052.1	KL24	O1v1	-	4	1	KLPN001.D.00288
Klebsiella pneumoniae strain KP_NORM_BLD_2015_112126	Klebsiella pneumoniae	strong	ST15	3	3	3	3	3	3	3	1	1	1	0	NZ_CP034053.1 NZ_CP034054.1 NZ_CP034055.1 NZ_CP034056.1 NZ_CP034057.1	KL24	O1v1	-	4	1	KLPN001.D.00289
Klebsiella pneumoniae subsp. pneumoniae strain R210-2	Klebsiella pneumoniae	strong	ST23	2	2	2	2	2	2	2	2	1	1	0	NZ_CP034082.1 NZ_CP034083.1 NZ_CP034084.1 NZ_CP034085.1	KL1	O1v2	rmpA	5	2	KLPN001.D.00290
Klebsiella pneumoniae strain KP17-15	Klebsiella pneumoniae	strong	ST15	3	3	3	3	3	3	2	1	1	1	0	NZ_CP034076.1	KL19	O1v2	-	1	0	KLPN001.D.00291
Klebsiella pneumoniae strain KP17-16	Klebsiella pneumoniae	strong	ST15	3	3	3	3	3	3	2	1	1	1	0	NZ_CP034077.1	KL19	O1v2	-	1	0	KLPN001.D.00292
Klebsiella pneumoniae strain BJCFK909	Klebsiella pneumoniae	strong	ST11	2	2	2	2	2	2	2	1	1	1	0	NZ_CP034123.1 NZ_CP034124.1 NZ_CP034125.1 NZ_CP034126.1 NZ_CP034127.1	KL64	O2v1	rmpA	4	2	KLPN001.D.00293
Klebsiella pneumoniae strain BJCFK909	Klebsiella pneumoniae	strong	ST11	2	2	2	2	2	2	2	1	1	1	0	NZ_CP034123.1 NZ_CP034124.1 NZ_CP034125.1 NZ_CP034126.1 NZ_CP034127.1	KL64	O2v1	rmpA	4	2	KLPN001.D.00293
Klebsiella pneumoniae strain 4/1-2	Klebsiella pneumoniae	strong	ST147	2	2	2	2	2	2	2	1	1	1	0	NZ_CP023839.1 NZ_CP023840.1 NZ_CP023841.1 NZ_CP023842.1 NZ_CP023843.1	KL64	O2v1	-	1	1	KLPN001.D.00294
Klebsiella pneumoniae strain KP18-29	Klebsiella pneumoniae	strong	ST11	2	2	2	2	2	2	2	1	1	1	0	NZ_CP034249.1	KL112	O2v2	-	0	0	KLPN001.D.00295
Klebsiella pneumoniae strain cr-hvkp3	Klebsiella pneumoniae	strong	ST65	1	1	1	1	1	1	0	0	0	0	0	NZ_CP024707.1 NZ_CP024708.1 NZ_CP024709.1	KL2	O1v2	rmpA	5	2	KLPN001.D.00296
Klebsiella pneumoniae strain I72	Klebsiella pneumoniae	strong	ST307	4	4	4	4	4	4	3	2	2	2	0	NZ_CP034281.1 NZ_CP034282.1 NZ_CP034283.1 NZ_CP034284.1	KL102	O2v2	-	0	2	KLPN001.D.00297
Klebsiella pneumoniae isolate KSH203	Klebsiella pneumoniae	strong	ST11	2	2	2	2	2	2	2	1	1	1	0	NZ_CP034327.1 NZ_CP034326.1 NZ_CP034324.1 NZ_CP034325.1 NZ_CP034323.1	KL47	OL102	-	1	2	KLPN001.D.00298
Klebsiella pneumoniae strain 11492	Klebsiella pneumoniae	strong	ST23	2	2	2	2	2	1	1	1	1	1	0	NZ_CP026021.1 NZ_CP026022.1	KL1	O1v2	rmpA	4	1	KLPN001.D.00299
Klebsiella pneumoniae strain NB5306	Klebsiella pneumoniae	strong	ST437	2	2	2	2	2	2	2	1	1	1	0	NZ_CP034760.1 NZ_CP034761.1 NZ_CP034762.1 NZ_CP034763.1 NZ_CP034764.1 NZ_CP034765.1	KL107	OL101	-	0	2	KLPN001.D.00300
Klebsiella pneumoniae strain 08EU827	Klebsiella pneumoniae	strong	ST101	3	3	3	3	3	3	2	2	2	2	0	NZ_CP025576.1 NZ_CP025577.1 NZ_CP025578.1 NZ_CP025579.1 NZ_CP025580.1	KL106	O1v2	-	1	1	KLPN001.D.00301
Klebsiella pneumoniae strain L5-2	Klebsiella pneumoniae	strong	ST46-2LV	2	2	2	2	2	2	2	1	1	1	0	NZ_CP025684.1 NZ_CP025683.1	KL28	O2v2	-	0	0	KLPN001.D.00302
Klebsiella pneumoniae strain AP8555	Klebsiella pneumoniae	strong	ST23	2	2	2	2	2	2	2	2	1	1	0	NZ_CP035383.1 NZ_CP035384.1	KL1	O1v2	rmpA	5	0	KLPN001.D.00303
Klebsiella pneumoniae strain AP8555	Klebsiella pneumoniae	strong	ST23	2	2	2	2	2	2	2	2	1	1	0	NZ_CP035383.1 NZ_CP035384.1	KL1	O1v2	rmpA	5	0	KLPN001.D.00303
Klebsiella pneumoniae strain F5	Klebsiella pneumoniae	strong	ST11	2	2	2	2	2	2	2	1	1	1	0	NZ_CP026132.1 NZ_CP026135.1 NZ_CP026134.1 NZ_CP026133.1	KL47	OL101	-	1	2	KLPN001.D.00304
Klebsiella pneumoniae strain F5	Klebsiella pneumoniae	strong	ST11	2	2	2	2	2	2	2	1	1	1	0	NZ_CP026132.1 NZ_CP026135.1 NZ_CP026134.1 NZ_CP026133.1	KL47	OL101	-	1	2	KLPN001.D.00304
Klebsiella pneumoniae strain F77	Klebsiella pneumoniae	strong	ST11	2	2	2	2	2	2	2	1	1	1	0	NZ_CP026136.1 NZ_CP026138.1 NZ_CP026137.1 NZ_CP026139.1	KL47	OL101	-	1	2	KLPN001.D.00305
Klebsiella pneumoniae strain F127	Klebsiella pneumoniae	strong	ST11	2	2	2	1	1	1	1	1	1	1	0	NZ_CP026140.1 NZ_CP026141.1 NZ_CP026142.1	KL47	OL101	-	1	2	KLPN001.D.00306
Klebsiella pneumoniae strain F10(AN)	Klebsiella pneumoniae	strong	ST37	2	2	2	2	2	2	2	1	1	1	0	NZ_CP026153.1 NZ_CP026154.1	KL38	O3b	-	0	1	KLPN001.D.00307
Klebsiella pneumoniae strain F93-1	Klebsiella pneumoniae	strong	ST343	3	3	3	3	3	3	3	1	1	1	0	NZ_CP026160.1 NZ_CP026161.1	KL30	O1v1	-	1	0	KLPN001.D.00308
Klebsiella pneumoniae strain F13	Klebsiella pneumoniae	strong	ST661	2	2	2	2	2	2	1	1	1	1	0	NZ_CP026162.1 NZ_CP026163.1	KL24	O2v1	-	1	1	KLPN001.D.00309
Klebsiella pneumoniae strain F132	Klebsiella pneumoniae	strong	ST2193-1LV	2	2	2	2	2	2	1	1	1	1	0	NZ_CP026145.1 NZ_CP026146.1 NZ_CP026148.1 NZ_CP026147.1	KL47	OL101	-	1	2	KLPN001.D.00310
Klebsiella pneumoniae strain F138	Klebsiella pneumoniae	strong	ST11	2	2	2	2	2	2	2	1	1	1	0	NZ_CP026149.1 NZ_CP026151.1 NZ_CP026150.1 NZ_CP026152.1	KL47	OL101	-	1	2	KLPN001.D.00311
Klebsiella pneumoniae strain B12(AN)	Klebsiella pneumoniae	strong	ST11	2	2	2	2	2	2	2	1	1	1	0	NZ_CP026155.1 NZ_CP026156.1	KL15	O4	-	1	1	KLPN001.D.00312
Klebsiella pneumoniae strain F89-1	Klebsiella pneumoniae	strong	ST36-1LV	2	2	2	2	2	2	2	1	1	1	0	NZ_CP026159.1	KL27	O2v2	-	0	1	KLPN001.D.00313
Klebsiella pneumoniae strain F81	Klebsiella pneumoniae	strong	ST1764-1LV	2	2	2	2	2	2	2	1	1	1	0	NZ_CP026164.1 NZ_CP026166.1 NZ_CP026165.1	KL64	O1v1	-	3	0	KLPN001.D.00314
Klebsiella pneumoniae strain F93-2	Klebsiella pneumoniae	strong	ST17	2	2	2	2	2	2	2	1	1	1	0	NZ_CP026157.1 NZ_CP026158.1	KL15	O4	-	0	1	KLPN001.D.00315
Klebsiella pneumoniae strain NH34	Klebsiella pneumoniae	strong	ST14	3	3	3	3	3	2	2	1	1	1	0	NZ_CP034408.1 NZ_CP034406.1 NZ_CP034407.1	KL2	O1v1	-	1	2	KLPN001.D.00316
Klebsiella pneumoniae strain NFYY0065	Klebsiella pneumoniae	strong	ST20	2	2	2	2	2	2	2	1	1	1	0	NZ_CP035531.1	KL28	O2v2	-	0	0	KLPN001.D.00317
Klebsiella pneumoniae strain 2-1	Klebsiella pneumoniae	strong	ST726	2	2	2	2	2	2	2	1	1	1	0	NZ_CP031562.1 NZ_CP031563.1 NZ_CP031564.1	KL14	O3b	-	0	0	KLPN001.D.00318
Klebsiella pneumoniae strain R46	Klebsiella pneumoniae	strong	ST37-1LV	2	2	2	2	2	2	2	1	1	1	0	NZ_CP035777.1 NZ_CP035776.1 NZ_CP035775.1 NZ_CP035774.1	KL14	O3b	-	3	1	KLPN001.D.00319
Klebsiella pneumoniae strain BA4656	Klebsiella pneumoniae	strong	ST23	2	2	2	2	2	1	1	1	1	1	0	NZ_CP035905.1 NZ_CP035906.1 NZ_CP035907.1 NZ_CP035908.1 NZ_CP035909.1 NZ_CP035910.1 NZ_CP035911.1 NZ_CP035912.1	KL1	O1v2	-	4	1	KLPN001.D.00320
Klebsiella pneumoniae strain BA1559	Klebsiella pneumoniae	strong	ST15	3	3	3	3	3	3	2	1	1	1	0	NZ_CP036187.1 NZ_CP036188.1 NZ_CP036189.1	KL24	O1v1	-	1	1	KLPN001.D.00321
Klebsiella pneumoniae strain BA34918	Klebsiella pneumoniae	strong	ST23	2	2	2	2	2	2	2	1	1	1	0	NZ_CP036190.1 NZ_CP036191.1 NZ_CP036192.1 NZ_CP036193.1 NZ_CP036194.1 NZ_CP036195.1 NZ_CP036196.1 NZ_CP036197.1 NZ_CP036198.1	KL1	O1v2	rmpA	4	2	KLPN001.D.00322
Klebsiella pneumoniae strain B31	Klebsiella pneumoniae	strong	ST15	3	3	3	3	3	3	2	1	1	1	0	NZ_CP035929.1	KL19	O1v2	-	0	0	KLPN001.D.00323
Klebsiella pneumoniae strain BP327	Klebsiella pneumoniae	strong	ST15	3	3	3	3	3	3	2	1	1	1	0	NZ_CP036335.1 NZ_CP036336.1 NZ_CP036337.1 NZ_CP036338.1	KL24	O1v1	-	1	1	KLPN001.D.00324
Klebsiella pneumoniae strain WCHKP115068	Klebsiella pneumoniae	strong	ST11	2	2	2	2	2	2	2	1	1	1	0	NZ_CP036365.1 NZ_CP036366.1 NZ_CP036368.1 NZ_CP036367.1 NZ_CP036369.1 NZ_CP036370.1	KL64	O2v1	-	1	2	KLPN001.D.00325
Klebsiella pneumoniae strain ABFPV	Klebsiella pneumoniae	strong	ST45	3	3	3	3	2	2	2	1	1	1	0	NZ_CP036442.1 NZ_CP036443.1 NZ_CP036444.1 NZ_CP036445.1	KL24	O2v1	-	1	0	KLPN001.D.00326
Klebsiella pneumoniae strain ABFQB	Klebsiella pneumoniae	strong	ST35	2	2	2	2	2	2	2	1	1	1	0	NZ_CP036438.1 NZ_CP036439.1 NZ_CP036440.1 NZ_CP036441.1	KL22	O1v1	-	0	2	KLPN001.D.00327
Klebsiella pneumoniae strain 18CPO060	Klebsiella pneumoniae	strong	ST86	2	2	2	2	2	2	2	1	1	1	0	NZ_CP034778.1 NZ_CP034776.1 NZ_CP034777.1	KL2	O1v1	rmpA	4	2	KLPN001.D.00328
Klebsiella pneumoniae isolate CNR48	Klebsiella pneumoniae	strong	ST16	2	2	2	2	2	2	2	1	1	1	0	NZ_LS399318.1	KL51	O3b	-	0	1	KLPN001.D.00329
Klebsiella pneumoniae isolate CNR48	Klebsiella pneumoniae	strong	ST16	2	2	2	2	2	2	2	1	1	1	0	NZ_LS399318.1	KL51	O3b	-	0	1	KLPN001.D.00329
Klebsiella pneumoniae isolate KP980	Klebsiella pneumoniae	strong	ST16	2	2	2	2	2	2	2	1	1	1	0	NZ_LR025088.1 NZ_LR025089.1 NZ_LR025091.1 NZ_LR025090.1	KL51	O3b	-	0	2	KLPN001.D.00330
Klebsiella pneumoniae isolate KP9201	Klebsiella pneumoniae	strong	ST16	2	2	2	2	2	2	2	1	1	1	0	NZ_LR025092.1 NZ_LR025093.1 NZ_LR025095.1 NZ_LR025094.1	KL51	O3b	-	0	2	KLPN001.D.00331
Klebsiella pneumoniae strain AJ218	Klebsiella pneumoniae	strong	ST2121	3	3	3	3	3	3	3	2	2	2	0	NZ_LR130541.1 NZ_LR130542.1	KL113	O1v2	-	0	1	KLPN001.D.00332
Klebsiella pneumoniae strain KPC2	Klebsiella pneumoniae	strong	ST258	2	2	2	2	2	2	1	1	1	1	0	NZ_LR130548.1 NZ_LR130549.1 NZ_LR130550.1 NZ_LR130551.1	KL106	O2v2	-	1	2	KLPN001.D.00333
Klebsiella pneumoniae strain NCTC11359	Klebsiella pneumoniae	strong	ST507	2	2	2	2	1	1	1	1	1	0	0	NZ_LR133964.1	KL82	O12	-	0	0	KLPN001.D.00334
Klebsiella pneumoniae strain NCTC11357	Klebsiella quasipneumoniae subsp. similipneumoniae	strong	ST1226	1	1	1	1	1	1	1	1	1	1	0	NZ_LR134196.1	KL80	O12	-	0	0	KLPN001.D.00335
Klebsiella pneumoniae strain NCTC9180	Klebsiella quasipneumoniae subsp. similipneumoniae	strong	ST1224	0	0	0	0	0	0	0	0	0	0	0	NZ_LR134202.1	KL60	O5	-	0	0	KLPN001.D.00336
Klebsiella quasipneumoniae strain HKUOPLA	Klebsiella quasipneumoniae subsp. similipneumoniae	strong	ST480-2LV	0	0	0	0	0	0	0	0	0	0	0	NZ_CP012252.1	KL8	O12	-	0	0	KLQU001.D.00001
Klebsiella quasipneumoniae strain HKUOPLC	Klebsiella quasipneumoniae subsp. similipneumoniae	strong	ST480-2LV	0	0	0	0	0	0	0	0	0	0	0	NZ_CP012300.1	KL8	O12	-	0	0	KLQU001.D.00002
Klebsiella quasipneumoniae strain ATCC 700603	Klebsiella quasipneumoniae subsp. similipneumoniae	strong	ST489	0	0	0	0	0	0	0	0	0	0	0	NZ_CP014696.2 NZ_CP014697.2 NZ_CP014698.2	KL53	O3/O3a	-	0	1	KLQU001.D.00003
Klebsiella quasipneumoniae subsp. similipneumoniae strain G747	Klebsiella quasipneumoniae subsp. similipneumoniae	strong	ST476	0	0	0	0	0	0	0	0	0	0	0	NZ_CP034136.1 NZ_CP034138.1 NZ_CP034137.1 NZ_CP034140.1 NZ_CP034139.1 NZ_CP034339.1	KL14	O12	-	0	1	KLQU001.D.00004
Klebsiella quasipneumoniae strain G4584	Klebsiella quasipneumoniae subsp. similipneumoniae	strong	ST476	0	0	0	0	0	0	0	0	0	0	0	NZ_CP034129.1 NZ_CP034130.1 NZ_CP034131.1 NZ_CP034132.1 NZ_CP034133.1 NZ_CP034134.1 NZ_CP034135.1	KL14	O12	-	0	2	KLQU001.D.00005
Klebsiella quasipneumoniae strain HKUOPA4	Klebsiella quasipneumoniae subsp. similipneumoniae	strong	ST480-2LV	0	0	0	0	0	0	0	0	0	0	0	NZ_CP014154.1	KL8	O12	-	0	0	KLQU001.D.00006
Klebsiella quasipneumoniae strain ATCC 700603	Klebsiella quasipneumoniae subsp. similipneumoniae	strong	ST489	0	0	0	0	0	0	0	0	0	0	0	NZ_CP014071.1 NZ_CP014073.1 NZ_CP014072.1	KL53	O3/O3a	-	0	1	KLQU001.D.00007
Klebsiella quasipneumoniae strain KPC142	Klebsiella quasipneumoniae subsp. similipneumoniae	strong	0	0	0	0	0	0	0	0	0	0	0	0	NZ_CP023478.1 NZ_CP023479.1 NZ_CP023480.1	KL16	O5	-	0	2	KLQU001.D.00008
Klebsiella quasipneumoniae strain CAV2018	Klebsiella quasipneumoniae subsp. quasipneumoniae	weak	ST196	2	2	2	2	2	2	2	2	1	1	0	NZ_CP029432.1 NZ_CP029431.1 NZ_CP029430.1 NZ_CP029429.1 NZ_CP029428.1	KL46	O3/O3a	-	0	2	KLQU001.D.00009
Klebsiella quasipneumoniae strain CAV2013	Klebsiella quasipneumoniae subsp. quasipneumoniae	weak	ST196	2	2	2	2	2	2	2	2	1	1	0	NZ_CP029437.1 NZ_CP029436.1 NZ_CP029435.1 NZ_CP029434.1 NZ_CP029433.1	KL46	O3/O3a	-	0	2	KLQU001.D.00010
Klebsiella quasipneumoniae strain CAV1947	Klebsiella quasipneumoniae subsp. quasipneumoniae	weak	ST196	2	2	2	2	2	2	2	2	1	1	0	NZ_CP029443.1 NZ_CP029442.1 NZ_CP029441.1 NZ_CP029440.1 NZ_CP029439.1 NZ_CP029438.1	KL46	O3/O3a	-	0	2	KLQU001.D.00011
Klebsiella quasipneumoniae strain CAV1947	Klebsiella quasipneumoniae subsp. quasipneumoniae	weak	ST196	2	2	2	2	2	2	2	2	1	1	0	NZ_CP029443.1 NZ_CP029442.1 NZ_CP029441.1 NZ_CP029440.1 NZ_CP029439.1 NZ_CP029438.1	KL46	O3/O3a	-	0	2	KLQU001.D.00011
Klebsiella quasipneumoniae subsp. similipneumoniae strain ATCC 700603	Klebsiella quasipneumoniae subsp. similipneumoniae	strong	ST489	0	0	0	0	0	0	0	0	0	0	0	NZ_CP029597.1 NZ_CP029598.1 NZ_CP029599.1	KL53	O3/O3a	-	0	1	KLQU001.D.00012
Klebsiella quasipneumoniae subsp. quasipneumoniae strain A708	Klebsiella quasipneumoniae subsp. quasipneumoniae	strong	ST196-2LV	3	3	3	3	3	3	3	3	2	2	0	NZ_CP030171.1	KL23	O3/O3a	-	0	0	KLQU001.D.00013
Klebsiella quasipneumoniae strain L22	Klebsiella quasipneumoniae subsp. similipneumoniae	strong	ST367	0	0	0	0	0	0	0	0	0	0	0	NZ_CP031257.1 NZ_CP031258.1 NZ_CP031262.1 NZ_CP031261.1 NZ_CP031260.1 NZ_CP031259.1	KL1	O3/O3a	rmpA	3	1	KLQU001.D.00014
Klebsiella quasipneumoniae strain D120-1	Klebsiella quasipneumoniae subsp. similipneumoniae	strong	ST1770	1	1	1	1	1	1	1	1	1	1	0	NZ_CP034678.1 NZ_CP034681.1 NZ_CP034679.1 NZ_CP034677.1 NZ_CP034682.1 NZ_CP034676.1 NZ_CP034680.1	KL26	O12	-	0	0	KLQU001.D.00015
Klebsiella quasivariicola strain KPN1705	Klebsiella quasivariicola	strong	ST1155-1LV	3	3	3	3	3	3	2	2	1	1	0	NZ_CP022823.1 NZ_CP022824.1 NZ_CP022825.1 NZ_CP022826.1	KL153	O2v2	-	0	1	KLQU002.D.00001
Klebsiella sp. LTGPAF-6F	Klebsiella michiganensis	strong	0	3	3	3	3	3	3	3	3	2	2	0	NZ_CP017450.1 NZ_CP017451.1 NZ_CP017452.1	KL47	O1v1	-	0	0	KLSP001.D.00001
Klebsiella sp. M5al	Klebsiella grimontii	strong	0	0	0	0	0	0	0	0	0	0	0	0	NZ_CP020657.1	KL161	O1v1	-	0	0	KLSP002.D.00001
Klebsiella sp. PO552	Klebsiella quasivariicola	strong	ST1155-2LV	3	3	3	3	3	3	2	2	1	1	0	NZ_CP037441.1 NZ_CP037442.1 NZ_CP037443.1 NZ_CP037444.1 NZ_CP037445.1 NZ_CP037446.1 NZ_CP037447.1 NZ_CP037448.1	KL107	O2v2	-	0	0	KLSP003.D.00001
Klebsiella sp. LY	Klebsiella quasipneumoniae subsp. similipneumoniae	strong	ST421	0	0	0	0	0	0	0	0	0	0	0	NZ_CP022444.1 NZ_CP022441.1 NZ_CP022442.1 NZ_CP022443.1	KL123	O3/O3a	-	0	1	KLSP004.D.00001
Klebsiella sp. WCHKl090001	Klebsiella huaxiensis	strong	0	0	0	0	0	0	0	0	0	0	0	0	NZ_CP036175.1 NZ_CP036176.1	KL46	O5	-	0	1	KLSP005.D.00001
Klebsiella sp. P1CD1	Klebsiella variicola	strong	ST475-1LV	2	2	2	2	2	2	2	1	1	1	0	NZ_CP033631.1	KL103	O3/O3a	-	1	0	KLSP006.D.00001
Klebsiella variicola strain 342	Klebsiella variicola	strong	ST146	3	3	3	3	3	2	2	1	1	1	0	NC_011283.1 NC_011282.1 NC_011281.1	KL30	O3/O3a	-	0	0	KLVA001.D.00001
Klebsiella variicola At-22	Klebsiella variicola	strong	ST1220	1	1	1	1	1	1	1	1	1	1	0	NC_013850.1	KL134	O3/O3a	-	0	0	KLVA001.D.00002
Klebsiella variicola strain DX120E	Klebsiella variicola	strong	ST197-2LV	1	1	1	1	1	1	1	1	1	1	0	NZ_CP009274.2 NZ_CP009275.1 NZ_CP009276.1	KL103	O3/O3a	-	0	0	KLVA001.D.00003
Klebsiella variicola strain DSM 15968	Klebsiella variicola	strong	ST2263	2	2	2	2	2	2	2	1	1	1	0	NZ_CP010523.2	KL16	O3/O3a	-	0	0	KLVA001.D.00004
Klebsiella variicola strain LMG 23571	Klebsiella variicola	strong	ST1169	2	2	2	2	2	2	2	1	1	1	0	NZ_CP013985.1 NZ_CP013986.1	KL14	O3/O3a	-	0	0	KLVA001.D.00005
Klebsiella variicola strain GJ1	Klebsiella variicola	strong	ST363	2	1	1	1	1	1	1	1	1	1	0	NZ_CP017284.1 NZ_CP017283.1 NZ_CP017281.1 NZ_CP017282.1	KL53	O5	-	0	2	KLVA001.D.00006
Klebsiella variicola strain GJ2	Klebsiella variicola	strong	ST363	2	1	1	1	1	1	1	1	1	1	0	NZ_CP017849.1 NZ_CP017850.1 NZ_CP017851.1 NZ_CP017852.1 NZ_CP017853.1	KL53	O5	-	0	2	KLVA001.D.00007
Klebsiella variicola strain GJ3	Klebsiella variicola	strong	ST363	2	1	1	1	1	1	1	1	1	1	0	NZ_CP017289.1 NZ_CP017285.1 NZ_CP017286.1 NZ_CP017287.1 NZ_CP017288.1	KL53	O5	-	0	2	KLVA001.D.00008
Klebsiella variicola strain KPN1481	Klebsiella variicola	strong	ST906	2	2	2	2	2	2	2	1	1	1	0	NZ_CP020847.1 NZ_CP020848.1 NZ_CP020851.1 NZ_CP020852.1 NZ_CP020850.1 NZ_CP020849.1	KL10	O5	-	0	2	KLVA001.D.00009
Klebsiella variicola strain WCHKP19	Klebsiella variicola	strong	ST1142	2	2	2	2	2	2	2	1	1	1	0	NZ_CP028555.1 NZ_CP028549.1 NZ_CP028553.1 NZ_CP028550.1 NZ_CP028554.1 NZ_CP028551.1 NZ_CP028552.1	KL105	O5	-	0	2	KLVA001.D.00010
Klebsiella variicola strain WCHKV030666	Klebsiella variicola	strong	ST595	1	1	1	1	1	1	1	1	1	1	0	NZ_CP027064.2 NZ_CP027063.2	KL16	O5	rmpA	4	0	KLVA001.D.00011
Klebsiella variicola strain 13450	Klebsiella variicola	strong	ST1562	2	2	2	2	2	2	1	1	1	1	0	NZ_CP030173.1	KL114	O3/O3a	-	0	1	KLVA001.D.00012
Klebsiella variicola strain E57-7	Klebsiella variicola	strong	ST697	1	1	1	1	1	0	0	0	0	0	0	NZ_CP016344.1	KL103	O5	-	0	0	KLVA001.D.00013
Klebsiella variicola strain X39	Klebsiella variicola	strong	ST718	2	2	2	2	2	2	2	2	2	2	0	NZ_CP018307.1 NZ_CP023978.1 NZ_CP023984.1 NZ_CP023985.1 NZ_CP023980.1 NZ_CP023981.1 NZ_CP023983.1 NZ_CP023982.1 NZ_CP023979.1 NZ_CP023986.1	KL34	O3/O3a	-	0	1	KLVA001.D.00014
Klebsiella variicola strain 15WZ-82	Klebsiella variicola	strong	ST595	1	1	1	1	1	1	1	1	1	1	0	NZ_CP032354.1 NZ_CP032356.1 NZ_CP032357.1 NZ_CP032355.1	KL16	O5	rmpA	3	2	KLVA001.D.00015
Klebsiella variicola strain AJ055	Klebsiella variicola	strong	ST695	2	2	2	2	2	2	2	2	2	1	0	NZ_LR130539.1 NZ_LR130540.1	KL17	O5	-	0	0	KLVA001.D.00016
Klebsiella variicola strain AJ292	Klebsiella variicola	strong	ST2122	1	1	1	1	1	1	1	1	1	1	0	NZ_LR130538.1	KL61	O3/O3a	-	0	0	KLVA001.D.00017
Klebsiella variicola strain 04153260899A	Klebsiella variicola	strong	ST355	3	3	3	3	3	3	3	2	2	2	0	NZ_LR130543.1	KL131	O5	-	0	0	KLVA001.D.00018
Klebsiella variicola strain 03-311-0071	Klebsiella variicola	strong	ST2117	3	3	3	3	3	3	3	2	2	2	0	NZ_LR130544.1	KL6	O3/O3a	-	0	0	KLVA001.D.00019
