# Supplementary material for: Role of Klebsiella pneumoniae Type VI secretion system (T6SS) in long-term gastrointestinal colonization
Source: Sci Rep. 2022 Oct 10;12:16968. doi: 10.1038/s41598-022-21396-w (PMC9550808; doi:10.1038/s41598-022-21396-w)
Supplement: Supplementary file 3 — Supplementary Information 3. [file 41598_2022_21396_MOESM3_ESM.xlsx]

## Sheet: K qs similipneumoniae genomes
Table S1b. K. qs. similipneumoniae Genomes Database
Accession	Species	Confidence	N of T6SS systems	ST	virulence_score	hypermucoidy	wzi	K_locus	Chr_ST
GCA_015278035.1_ASM1527803v1_genomic	Klebsiella quasipneumoniae subsp. similipneumoniae	weak	2	ST2312-2LV	0	-	wzi183	KL21	ST2312-2LV
GCF_001278905.1_ASM127890v1_genomic	Klebsiella quasipneumoniae subsp. similipneumoniae	strong	0	ST480-2LV	0	-	wzi434	KL8	ST480-2LV
GCF_001280925.1_ASM128092v1_genomic	Klebsiella quasipneumoniae subsp. similipneumoniae	strong	0	ST480-2LV	0	-	wzi434	KL8	ST480-2LV
GCF_001596075.2_ASM159607v2_genomic	Klebsiella quasipneumoniae subsp. similipneumoniae	strong	0	ST489	0	-	wzi171	KL53	ST489
GCF_002187935.3_ASM218793v3_genomic	Klebsiella quasipneumoniae subsp. similipneumoniae	strong	0	ST476	0	-	0	-	ST476
GCF_002239895.2_ASM223989v2_genomic	Klebsiella quasipneumoniae subsp. similipneumoniae	strong	0	ST476	0	-	0	-	ST476
GCF_002240295.1_ASM224029v1_genomic	Klebsiella quasipneumoniae subsp. similipneumoniae	strong	0	ST480-2LV	0	-	wzi434	KL8	ST480-2LV
GCF_002240315.1_ASM224031v1_genomic	Klebsiella quasipneumoniae subsp. similipneumoniae	strong	0	ST480-2LV	0	-	wzi434	KL8	ST480-2LV
GCF_002240335.1_ASM224033v1_genomic	Klebsiella quasipneumoniae subsp. similipneumoniae	strong	0	ST480-2LV	0	-	wzi434	KL8	ST480-2LV
GCF_002953295.1_ASM295329v1_genomic	Klebsiella quasipneumoniae subsp. similipneumoniae	strong	0	ST489	0	-	wzi171	KL53	ST489
GCF_003020825.1_ASM302082v1_genomic	Klebsiella quasipneumoniae subsp. similipneumoniae	strong	0	0	0	-	0	-	0
GCF_003181175.1_ASM318117v1_genomic	Klebsiella quasipneumoniae subsp. similipneumoniae	strong	0	ST489	0	-	wzi171	KL53	ST489
GCF_003443835.1_ASM344383v1_genomic	Klebsiella quasipneumoniae subsp. similipneumoniae	strong	0	ST367	3	rmpA	wzi233	KL1	ST367
GCF_003990375.1_ASM399037v1_genomic	Klebsiella quasipneumoniae subsp. similipneumoniae	strong	1	ST1770	0	-	0	-	ST1770
GCF_009387795.1_ASM938779v1_genomic	Klebsiella quasipneumoniae subsp. similipneumoniae	strong	0	ST1321	0	-	wzi22	KL22/KL37 (KL8,KL30,KL151)	ST1321
GCF_009498255.1_ASM949825v1_genomic	Klebsiella quasipneumoniae subsp. similipneumoniae	strong	1	ST852	0	-	0	-	ST852
GCF_013408885.1_ASM1340888v1_genomic	Klebsiella quasipneumoniae subsp. similipneumoniae	strong	0	ST369-4LV	0	-	0	-	ST369-4LV
GCF_013624775.1_ASM1362477v1_genomic	Klebsiella quasipneumoniae subsp. similipneumoniae	weak	0	ST613-1LV	0	-	0	-	ST613-1LV
GCF_014168875.1_ASM1416887v1_genomic	Klebsiella quasipneumoniae subsp. similipneumoniae	strong	0	ST2073-3LV	0	-	wzi233	KL1	ST2073-3LV
GCF_014168895.1_ASM1416889v1_genomic	Klebsiella quasipneumoniae subsp. similipneumoniae	weak	0	ST2045-2LV	0	-	wzi164	KL113?	ST2045-2LV
GCF_014169255.1_ASM1416925v1_genomic	Klebsiella quasipneumoniae subsp. similipneumoniae	weak	1	ST1359-3LV	0	-	0	-	ST1359-3LV
GCF_014169495.1_ASM1416949v1_genomic	Klebsiella quasipneumoniae subsp. similipneumoniae	strong	0	ST1031	0	-	wzi443	KL10	ST1031
GCF_014170655.1_ASM1417065v1_genomic	Klebsiella quasipneumoniae subsp. similipneumoniae	weak	0	ST2045-1LV	0	-	wzi164	KL113?	ST2045-1LV
GCF_014189245.1_ASM1418924v1_genomic	Klebsiella quasipneumoniae subsp. similipneumoniae	strong	0	ST1929-3LV	0	-	0	-	ST1929-3LV
GCF_014189265.1_ASM1418926v1_genomic	Klebsiella quasipneumoniae subsp. similipneumoniae	strong	0	ST2275	0	-	wzi407	KL57	ST2275
GCF_015135515.1_ASM1513551v1_genomic	Klebsiella quasipneumoniae subsp. similipneumoniae	strong	1	ST2131	0	-	wzi398	KL67 (KL146)	ST2131
GCF_015278075.1_ASM1527807v1_genomic	Klebsiella quasipneumoniae subsp. similipneumoniae	weak	0	ST2354	0	-	0	-	ST2354
GCF_015284065.1_ASM1528406v1_genomic	Klebsiella quasipneumoniae subsp. similipneumoniae	strong	1	ST283-3LV	0	-	0	-	ST283-3LV
GCF_015284485.1_ASM1528448v1_genomic	Klebsiella quasipneumoniae subsp. similipneumoniae	strong	0	ST2355	0	-	0	-	ST2355
GCF_015285825.1_ASM1528582v1_genomic	Klebsiella quasipneumoniae subsp. similipneumoniae	strong	0	ST2355	0	-	0	-	ST2355
GCF_015286025.1_ASM1528602v1_genomic	Klebsiella quasipneumoniae subsp. similipneumoniae	strong	0	ST2355	0	-	0	-	ST2355
GCF_015288985.1_ASM1528898v1_genomic	Klebsiella quasipneumoniae subsp. similipneumoniae	strong	0	ST2144-1LV	0	-	wzi328	KL64	ST2144-1LV
GCF_015291905.1_ASM1529190v1_genomic	Klebsiella quasipneumoniae subsp. similipneumoniae	strong	0	ST2355	0	-	0	-	ST2355
GCF_015291925.1_ASM1529192v1_genomic	Klebsiella quasipneumoniae subsp. similipneumoniae	strong	0	ST2355	0	-	0	-	ST2355
GCF_015992365.1_ASM1599236v1_genomic	Klebsiella quasipneumoniae subsp. similipneumoniae	strong	0	ST1909-1LV	0	-	wzi193	KL125	ST1909-1LV
GCF_016066695.1_ASM1606669v1_genomic	Klebsiella quasipneumoniae subsp. similipneumoniae	strong	0	ST480-2LV	0	-	wzi443	KL10	ST480-2LV
GCF_016237985.1_ASM1623798v1_genomic	Klebsiella quasipneumoniae subsp. similipneumoniae	strong	0	ST367	3	rmpA	wzi233	KL1	ST367
GCF_016415705.1_ASM1641570v1_genomic	Klebsiella quasipneumoniae subsp. similipneumoniae	strong	0	ST1901-2LV	0	-	0	-	ST1901-2LV
GCF_016510335.1_ASM1651033v1_genomic	Klebsiella quasipneumoniae subsp. similipneumoniae	strong	0	ST1535	0	-	wzi207	KL114	ST1535
GCF_016743095.1_ASM1674309v1_genomic	Klebsiella quasipneumoniae subsp. similipneumoniae	weak	2	0	0	-	0	-	0
GCF_018223825.1_ASM1822382v1_genomic	Klebsiella quasipneumoniae subsp. similipneumoniae	strong	0	ST1308	0	-	wzi438	KL144	ST1308
GCF_019047985.1_ASM1904798v1_genomic	Klebsiella quasipneumoniae subsp. similipneumoniae	strong	0	ST2275	0	-	wzi407	KL57	ST2275
GCF_019915565.1_ASM1991556v1_genomic	Klebsiella quasipneumoniae subsp. similipneumoniae	strong	0	ST894-4LV	0	-	0	-	ST894-4LV
GCF_020023445.1_ASM2002344v1_genomic	Klebsiella quasipneumoniae subsp. similipneumoniae	weak	1	ST94-4LV	1	-	wzi434	KL8	ST94-4LV
GCF_020097415.1_ASM2009741v1_genomic	Klebsiella quasipneumoniae subsp. similipneumoniae	strong	0	ST1215	0	-	wzi164	KL113?	ST1215
GCF_020525525.1_ASM2052552v1_genomic	Klebsiella quasipneumoniae subsp. similipneumoniae	strong	0	ST384	0	-	0	-	ST384
GCF_020525565.1_ASM2052556v1_genomic	Klebsiella quasipneumoniae subsp. similipneumoniae	strong	0	ST2275	0	-	wzi407	KL57	ST2275
GCF_020525585.1_ASM2052558v1_genomic	Klebsiella quasipneumoniae subsp. similipneumoniae	strong	0	ST414	1	-	wzi44	KL123	ST414
GCF_020525705.1_ASM2052570v1_genomic	Klebsiella quasipneumoniae subsp. similipneumoniae	weak	0	ST2276	0	-	0	-	ST2276
GCF_020985265.1_ASM2098526v1_genomic	Klebsiella quasipneumoniae subsp. similipneumoniae	strong	0	ST1032-3LV	0	-	0	-	ST1032-3LV
GCF_022313415.2_ASM2231341v2_genomic	Klebsiella quasipneumoniae subsp. similipneumoniae	strong	0	ST138	0	-	wzi291	KL48	ST138
GCF_022353865.1_ASM2235386v1_genomic	Klebsiella quasipneumoniae subsp. similipneumoniae	strong	0	ST334	0	-	0	-	ST334
GCF_022494055.1_ASM2249405v1_genomic	Klebsiella quasipneumoniae subsp. similipneumoniae	weak	1	ST1909-3LV	0	-	0	-	ST1909-3LV
GCF_023573605.1_ASM2357360v1_genomic	Klebsiella quasipneumoniae subsp. similipneumoniae	strong	1	ST841	0	-	wzi454	KL?	ST841
GCF_023920245.1_ASM2392024v1_genomic	Klebsiella quasipneumoniae subsp. similipneumoniae	strong	0	ST1247-1LV	0	-	0	-	ST1247-1LV
GCF_900635925.1_36109_E01_genomic	Klebsiella quasipneumoniae subsp. similipneumoniae	strong	1	ST1226	0	-	wzi80	KL80	ST1226
GCF_900635945.1_37430_C01_genomic	Klebsiella quasipneumoniae subsp. similipneumoniae	strong	0	ST1224	0	-	wzi60	KL60	ST1224
GCF_901422025.1_38445_C01_genomic	Klebsiella quasipneumoniae subsp. similipneumoniae	strong	1	ST488	0	-	wzi50	KL15 (KL17,KL51,KL52)	ST488
GCF_905331345.2_AI3010v1_cpp_genomic	Klebsiella quasipneumoniae subsp. similipneumoniae	strong	0	ST414-2LV	0	-	0	-	ST414-2LV
